# Supplementary material for: The immunoproteome and multimorbidity: A Mendelian randomization study
Source: Sci Adv. 2026 May 20;12(21):eadz7117. doi: 10.1126/sciadv.adz7117 (PMC13189124; doi:10.1126/sciadv.adz7117)
Supplement: Supplementary file 2 — Tables S1 to S22 [file sciadv.adz7117_tables_s1_to_s22.zip]

Archive with 1 entries (1 files):
- adz7117_tables_s1_to_s22.xlsx
