# Supplementary material for: The immunoproteome and multimorbidity: A Mendelian randomization study
Source: Sci Adv. 2026 May 20;12(21):eadz7117. doi: 10.1126/sciadv.adz7117 (PMC13189124; doi:10.1126/sciadv.adz7117)
Supplement: Supplementary file 2 — Tables S1 to S22 [file sciadv.adz7117_tables_s1_to_s22.zip › adz7117_tables_s1_to_s22.xlsx]

## Sheet: TableDescriptions
	Description
1	All significant MR associations. Results were evaluated for significance against a Bonferroni corrected p-value threshold of 5.16×10-6 based on the number of proteins and outcomes. Effect estimates are reported as odds ratios. Analysis model used is either inverse variance weighted (IVW) or MR-Egger, as selected by the Rücker model selection framework.Abbreviations: AF (Atrial Fibrillation), ALS …
2	Top 10 exposures with highest number of significant MR associations. Results were evaluated for significance against a Bonferroni corrected p-value threshold of 5.16×10-6 based on the number of proteins and outcomes (Table S1). The number of associations with diseases from each of the 13 disease groups (Table S19) are also included.
3	All exposures with druggability status. Druggability status is as per ChEMBL and TrialTrove, number of indications as per ChEMBL, and max trial phase as per TrialTrove.
4	All significant MR associations for proteins with concordant effect directions (75% or more of significant associations either harmful or beneficial). Results were evaluated for significance against a Bonferroni corrected p-value threshold of 5.16×10-6 based on the number of proteins and outcomes (Table S1). Effect estimates are reported as odds ratios. Analysis model used is either inverse varia…
5	Enriched pathways for proteins with concordant effect direction. Enriched pathways identified by comparing the pathway membership of the proteins with concordant effect directions (Table S4) against those without. Enrichment formally evaluated by testing for the difference in proportions using a false-positive rate of 0.05
6	All significant MR associations for the group of immune mediated inflammatory diseases: systemic lupus erythematosus (SLE), rheumatoid arthritis, primary biliary cholangitis (PBC). Results were evaluated for significance against a Bonferroni corrected p-value threshold of 5.16×10-6 based on the number of proteins and outcomes. Effect estimates are reported as odds ratios. Analysis model used is e…
7	All significant MR associations for the group of cardiometabolic diseases: atrial fibrillation (AF), coronary heart disease (CHD) and type 2 diabetes (T2DM). Results were evaluated for significance against a Bonferroni corrected p-value threshold of 5.16×10-6 based on the number of proteins and outcomes. Effect estimates are reported as odds ratios. Analysis model used is either inverse variance …
8	All significant MR associations for the group of cancers: lung cancer in smokers, prostate cancer and breast cancer. Results were evaluated for significance against a Bonferroni corrected p-value threshold of 5.16×10-6 based on the number of proteins and outcomes. Effect estimates are reported as odds ratios. Analysis model used is either inverse variance weighted (IVW) or MR-Egger, as selected b…
9	All significant MR associations for the group of neurological diseases: Alzheimer’s disease, Parkinson’s disease, amyotrophic lateral sclerosis (ALS). Results were evaluated for significance against a Bonferroni corrected p-value threshold of 5.16×10-6 based on the number of proteins and outcomes. Effect estimates are reported as odds ratios. Analysis model used is either inverse variance weighte…
10	Trials data for all proteins. Trials data was taken from TrialTrove. Abbreviations: AF (Atrial Fibrillation), ALS (Amyotrophic lateral sclerosis), AMD (Age-related macular degeneration), Apo-A1 (Apolipoprotein A1), Apo-B (Apolipoprotein B), CHD (Coronary heart disease), CKD (Chronic kidney disease), DBP (Diastolic blood pressure), DCM (Dilated cardiomyopathy), FEV1 (Forced expiratory volume), FVC…
11	All nodes, with node types, used to construct the Neo4j knowledge graph used for protein network analytics. Abbreviations: AF (Atrial Fibrillation), ALS (Amyotrophic lateral sclerosis), AMD (Age-related macular degeneration), Apo-A1 (Apolipoprotein A1), Apo-B (Apolipoprotein B), CHD (Coronary heart disease), CKD (Chronic kidney disease), DBP (Diastolic blood pressure), DCM (Dilated cardiomyopathy…
12	All edges, with edge types, used to construct the Neo4j knowledge graph used for protein network analytics.Edges are defined as source and target nodes.Abbreviations: AF (Atrial Fibrillation), ALS (Amyotrophic lateral sclerosis), AMD (Age-related macular degeneration), Apo-A1 (Apolipoprotein A1), Apo-B (Apolipoprotein B), CHD (Coronary heart disease), CKD (Chronic kidney disease), DBP (Diastolic …
13	Summary of all graph communities, clustered using Louvain community detection algorithm in Neo4j. Enriched pathways identified by comparing the pathway membership of the proteins within the community against those outside the community. Enrichment formally evaluated by testing for the difference in proportions using a false-positive rate of 0.05 Abbreviations: AF (Atrial Fibrillation), ALS (Amyot…
14	Replication analysis results for all significant MR associations. Results in the original analyses were evaluated for significance against a Bonferroni corrected p-value threshold of 5.16×10-6 based on the number of proteins and outcomes. Analysis model used is either inverse variance weighted (IVW) or MR-Egger, as selected by the Rücker model selection framework. An association was considered re…
15	Colocalisation analysis results for all significant MR associations. Colocalisation was evaluated using a method adapted from Giambartolomei et al, and later updated by Wallace et al. A colocalisation event was defined as a probability of H4 (shared causal variant) of 0.8 or greater. Abbreviations: AF (Atrial Fibrillation), ALS (Amyotrophic lateral sclerosis), AMD (Age-related macular degeneratio…
16	Associations with overlap between MR significance, replication and colocalisation evidence. Results in the original analyses were evaluated for significance against a Bonferroni corrected p-value threshold of 5.16×10-6 based on the number of proteins and outcomes. An association was considered to have replication and colocalisation evidence if it reached a p-value threshold of 0.05 in the replica…
17	Positive controls taken from ChEMBL and TrialTrove for any protein-disease pair in the MR analyses that has a drug trialled at either phase 3 or phase 4.
18	All protein-quantitative trait loci (pQTLs) used in the Mendelian randomisation analysis.
19	All proteins, alongside the pQTL study from which the data for each was taken, and the sample size of the study.If a protein was available in more than one study then the study with the larger sample size was selected.
20	All outcomes with details of the corresponding GWAS. Abbreviations: AF (Atrial Fibrillation), ALS (Amyotrophic lateral sclerosis), AMD (Age-related macular degeneration), Apo-A1 (Apolipoprotein A1), Apo-B (Apolipoprotein B), CHD (Coronary heart disease), CKD (Chronic kidney disease), DBP (Diastolic blood pressure), DCM (Dilated cardiomyopathy), FEV1 (Forced expiratory volume), FVC (Forced vital c…
21	All outcomes with assigned disease group and beneficial effect directions. Biomarkers for which a plasma decrease is beneficial are labelled with 'decrease' and those for which a plasma increase is beneficial are labelled with 'increase'. All diseases have a beneficial direction of 'decrease'. All outcomes are categorised into one of 13 groups Abbreviations: AF (Atrial Fibrillation), ALS (Amyotro…
22	Proteins with their interactors, as identified by the STRING database.

## Sheet: S1
Exposure	Outcome	Exposure UniProt ID	Analysis model	Effect estimate (95% CI)	Unit - outcome	P-value (scientific notation)	P-value (float)	No. variants	Heterogeneity Statistic	Heterogeneity P-value	F-statistic (sum)
PLA2G2A	HDL-C	P14555	IVW	0.03 (0.02; 0.03)	mmol/l	3.2×10⁻⁹	3.17578e-09	6	18.58855	2.29e-03	226.39
IL15RA	Melanoma	Q13261	IVW	0.99 (0.99; 0.99)	OR	1.0×10⁻⁶	1.01919e-06	16	21.22149	1.30e-01	1665.41
IL15RA	Thyroid cancer	Q13261	Egger	1.20 (1.13; 1.29)	OR	7.2×10⁻⁸	7.19616e-08	17	7.37235	9.46e-01	1571.59
IL15RA	DCM	Q13261	IVW	1.36 (1.28; 1.45)	OR	1.0×10⁻¹⁰⁰	0	25	58.69505	9.74e-05	2237.24
IL15RA	HF	Q13261	IVW	1.05 (1.04; 1.07)	OR	7.8×10⁻¹⁴	7.83818e-14	26	46.18056	6.12e-03	2360.18
IL15RA	Non-ischemic CM	Q13261	IVW	1.08 (1.04; 1.11)	OR	2.3×10⁻⁶	2.30504e-06	25	17.49219	8.27e-01	2334.65
IL15RA	Pneumonia	Q13261	IVW	0.97 (0.96; 0.98)	OR	2.3×10⁻¹¹	2.32676e-11	24	40.41637	1.38e-02	2219.62
IL15RA	Parkinson's	Q13261	IVW	0.91 (0.88; 0.95)	OR	4.3×10⁻⁶	4.27825e-06	26	32.96178	1.32e-01	2403.27
IL15RA	T2DM	Q13261	IVW	1.03 (1.02; 1.04)	OR	1.1×10⁻⁶	1.13969e-06	24	39.48056	1.76e-02	2230.62
CFI	Stroke volume	P05156	IVW	0.10 (0.08; 0.12)	RIN	1.0×10⁻¹⁰⁰	0	7	4.28865	6.38e-01	271.99
CFI	FVC	P05156	IVW	-0.01 (-0.02; -0.01)	litres	2.2×10⁻⁶	2.18276e-06	8	6.12342	5.25e-01	432.44
CFI	Gout	P05156	IVW	0.91 (0.87; 0.94)	OR	1.3×10⁻⁶	1.34348e-06	8	4.05454	7.73e-01	432.44
CFI	Trig	P05156	IVW	0.03 (0.02; 0.04)	mmol/l	1.4×10⁻⁹	1.35652e-09	6	21.55357	6.36e-04	325.86
CFI	NAFLD	P05156	IVW	1.74 (1.42; 2.13)	OR	9.6×10⁻⁸	9.6182e-08	7	4.03527	6.72e-01	432.44
CCL25	PEF	O15444	IVW	0.92 (0.53; 1.32)	litres/min	5.5×10⁻⁶	5.50807e-06	24	31.15911	1.19e-01	1752.46
CCL25	HbA1c	O15444	IVW	0.05 (0.03; 0.07)	mmol/mol	6.3×10⁻⁷	6.26092e-07	28	61.71080	1.57e-04	2006.42
CCL25	Cerebral Small Vessel	O15444	IVW	1.06 (1.03; 1.08)	OR	4.1×10⁻⁶	4.13393e-06	27	44.41632	1.36e-02	2377.34
CD209	FVC	Q9NNX6	IVW	0.01 (0.00; 0.01)	litres	5.7×10⁻⁶	5.66754e-06	14	12.81814	4.62e-01	706.36
CD209	PEF	Q9NNX6	IVW	1.24 (0.71; 1.77)	litres/min	4.0×10⁻⁶	4.01901e-06	14	14.87989	3.15e-01	706.36
CD209	DCM	Q9NNX6	IVW	1.26 (1.16; 1.38)	OR	1.2×10⁻⁷	1.17351e-07	13	15.12988	2.34e-01	769.67
CD209	VTE	Q9NNX6	IVW	1.07 (1.05; 1.10)	OR	1.8×10⁻⁹	1.79065e-09	14	15.74444	2.63e-01	706.36
CD209	CKD	Q9NNX6	IVW	0.94 (0.92; 0.96)	OR	1.7×10⁻⁸	1.71409e-08	13	25.05054	1.46e-02	769.67
FCN1	DBP	O00602	IVW	0.10 (0.07; 0.14)	mmHg	2.7×10⁻⁸	2.66667e-08	15	14.47175	4.15e-01	1183.55
FCN1	SBP	O00602	IVW	0.17 (0.11; 0.23)	mmHg	8.0×10⁻⁸	7.99216e-08	15	14.23202	4.33e-01	1183.55
FCN1	CHD	O00602	IVW	0.96 (0.95; 0.98)	OR	2.3×10⁻⁸	2.29081e-08	14	18.45751	1.41e-01	1135.83
FCN1	Intracranial aneurysms	O00602	IVW	1.14 (1.08; 1.20)	OR	9.2×10⁻⁷	9.20377e-07	8	6.27196	5.08e-01	714.76
FCN1	Rheumatoid Arthritis	O00602	IVW	1.04 (1.02; 1.05)	OR	1.8×10⁻⁸	1.76287e-08	15	3.92932	9.96e-01	1624.27
FCN1	Apo-B	O00602	IVW	0.00 (0.00; 0.00)	g/l	1.7×10⁻⁶	1.70205e-06	16	18.16368	2.54e-01	1361.72
FCN1	T2DM	O00602	IVW	1.04 (1.03; 1.06)	OR	4.9×10⁻⁷	4.86225e-07	15	22.44746	6.99e-02	1183.55
NAGK	DBP	Q9UJ70	IVW	0.08 (0.05; 0.12)	mmHg	5.9×10⁻⁷	5.86326e-07	8	17.19273	1.62e-02	721.5
NAGK	Stroke volume	Q9UJ70	IVW	-0.03 (-0.05; -0.02)	RIN	1.8×10⁻⁹	1.80681e-09	9	14.83803	6.24e-02	794.86
NAGK	FEV1	Q9UJ70	IVW	-0.00 (-0.01; -0.00)	litres	2.6×10⁻⁷	2.56826e-07	9	5.79847	6.70e-01	794.86
NAGK	PEF	Q9UJ70	IVW	-1.10 (-1.50; -0.70)	litres/min	8.7×10⁻⁸	8.65876e-08	9	11.67346	1.66e-01	794.86
NAGK	AF	Q9UJ70	IVW	0.95 (0.94; 0.96)	OR	1.5×10⁻¹³	1.4766e-13	7	5.36958	4.97e-01	678.29
NAGK	Cardioembolic stroke	Q9UJ70	IVW	1.10 (1.07; 1.13)	OR	2.3×10⁻¹²	2.33724e-12	9	22.98978	3.38e-03	794.86
NAGK	CHD	Q9UJ70	IVW	1.02 (1.02; 1.03)	OR	2.6×10⁻¹⁰	2.58499e-10	8	15.49040	3.02e-02	755.83
NAGK	Large artery stroke	Q9UJ70	IVW	0.91 (0.88; 0.94)	OR	4.2×10⁻⁸	4.17306e-08	9	24.92873	1.60e-03	794.86
NAGK	Apo-B	Q9UJ70	IVW	0.00 (0.00; 0.00)	g/l	2.2×10⁻¹²	2.21312e-12	8	30.09430	9.13e-05	755.83
NAGK	LDL-C	Q9UJ70	IVW	0.01 (0.01; 0.01)	mmol/l	6.3×10⁻¹⁰	6.26281e-10	8	28.73752	1.62e-04	755.83
NAGK	LPa	Q9UJ70	IVW	0.47 (0.30; 0.65)	nmol/l	1.4×10⁻⁷	1.44548e-07	9	6.70146	5.69e-01	794.86
NAGK	Trig	Q9UJ70	IVW	0.02 (0.02; 0.02)	mmol/l	1.0×10⁻¹⁰⁰	0	9	23.76361	2.51e-03	794.86
BPI	PEF	P17213	IVW	-1.12 (-1.56; -0.68)	litres/min	6.5×10⁻⁷	6.46089e-07	24	32.52466	8.97e-02	2043.69
BPI	DCM	P17213	IVW	0.86 (0.81; 0.91)	OR	1.4×10⁻⁶	1.44914e-06	20	14.64223	7.45e-01	1906.35
BPI	Glucose	P17213	IVW	0.02 (0.01; 0.02)	mmol/l	6.9×10⁻¹²	6.92801e-12	24	25.03693	3.48e-01	2043.69
BPI	HbA1c	P17213	IVW	0.07 (0.05; 0.10)	mmol/mol	1.6×10⁻⁸	1.64812e-08	24	27.65484	2.29e-01	2043.69
CFH	FEV1	P08603	IVW	-0.01 (-0.01; -0.00)	litres	1.7×10⁻⁶	1.7344e-06	13	9.23944	6.82e-01	1044.97
CFH	FVC	P08603	IVW	-0.01 (-0.01; -0.01)	litres	5.4×10⁻⁶	5.37218e-06	10	9.35383	4.05e-01	774.69
CFH	DCM	P08603	IVW	0.79 (0.72; 0.85)	OR	8.0×10⁻⁹	7.97172e-09	11	5.66065	8.43e-01	882.41
CFH	Small vessel stroke	P08603	IVW	0.88 (0.84; 0.93)	OR	8.4×10⁻⁷	8.40234e-07	10	6.72669	6.66e-01	882.1
CFH	HDL-C	P08603	IVW	0.01 (0.00; 0.01)	mmol/l	8.8×10⁻¹¹	8.82538e-11	12	26.36958	5.72e-03	1018.25
CFH	Parkinson's	P08603	IVW	1.08 (1.05; 1.12)	OR	1.9×10⁻⁶	1.87904e-06	11	19.14870	3.84e-02	989.94
C4B	DBP	P0C0L4	IVW	0.27 (0.22; 0.32)	mmHg	1.0×10⁻¹⁰⁰	0	13	131.34463	<0.01	764.81
C4B	SBP	P0C0L4	IVW	0.43 (0.36; 0.50)	mmHg	1.0×10⁻¹⁰⁰	0	17	143.96278	<0.01	1073.19
C4B	Bladder cancer	P0C0L4	IVW	1.03 (1.02; 1.04)	OR	3.3×10⁻¹³	3.33955e-13	30	55.16057	2.37e-03	1946.79
C4B	Stroke volume	P0C0L4	IVW	-0.03 (-0.04; -0.03)	RIN	1.0×10⁻¹⁰⁰	0	38	125.92846	1.26e-11	2587.96
C4B	FEV1	P0C0L4	IVW	-0.01 (-0.01; -0.01)	litres	1.0×10⁻¹⁰⁰	0	33	188.06604	<0.01	2384.02
C4B	FVC	P0C0L4	IVW	-0.02 (-0.02; -0.01)	litres	1.0×10⁻¹⁰⁰	0	19	61.31220	1.25e-06	1193.68
C4B	PEF	P0C0L4	IVW	-1.58 (-2.04; -1.12)	litres/min	2.2×10⁻¹¹	2.18454e-11	25	35.94365	5.56e-02	1664.68
C4B	Abdominal Aortic Aneurysm	P0C0L4	IVW	0.95 (0.93; 0.96)	OR	1.2×10⁻⁹	1.21434e-09	37	124.68207	1.05e-11	2518.58
C4B	AF	P0C0L4	IVW	0.97 (0.97; 0.98)	OR	8.7×10⁻¹³	8.71525e-13	33	105.46374	9.01e-10	2239.57
C4B	Non-ischemic CM	P0C0L4	IVW	0.93 (0.91; 0.95)	OR	9.2×10⁻¹⁴	9.19265e-14	36	78.14582	3.89e-05	2409.1
C4B	VTE	P0C0L4	IVW	0.96 (0.95; 0.97)	OR	2.0×10⁻¹⁴	1.95399e-14	31	62.12592	5.05e-04	2089.84
C4B	Gout	P0C0L4	IVW	0.95 (0.93; 0.96)	OR	3.7×10⁻¹⁴	3.66374e-14	33	146.51968	1.11e-16	2160.93
C4B	SLE	P0C0L4	IVW	0.32 (0.29; 0.34)	OR	1.0×10⁻¹⁰⁰	0	14	217.52965	<0.01	673.64
C4B	Apo-A1	P0C0L4	IVW	0.01 (0.00; 0.01)	g/l	1.0×10⁻¹⁰⁰	0	21	203.10620	<0.01	1237.41
C4B	Apo-B	P0C0L4	IVW	0.01 (0.00; 0.01)	g/l	1.0×10⁻¹⁰⁰	0	24	86.04960	3.24e-09	1414.69
C4B	Glucose	P0C0L4	IVW	-0.01 (-0.02; -0.01)	mmol/l	1.0×10⁻¹⁰⁰	0	31	79.00197	2.75e-06	2005.21
C4B	LDL-C	P0C0L4	IVW	0.02 (0.01; 0.02)	mmol/l	1.0×10⁻¹⁰⁰	0	22	108.32138	9.46e-14	1351.54
C4B	Trig	P0C0L4	IVW	0.04 (0.04; 0.05)	mmol/l	1.0×10⁻¹⁰⁰	0	19	76.66832	3.26e-09	1093.88
C4B	Dementia, Lewy Body	P0C0L4	IVW	1.11 (1.07; 1.14)	OR	9.0×10⁻⁹	8.95594e-09	30	101.10953	6.50e-10	1889.78
C4B	AMD	P0C0L4	IVW	1.22 (1.16; 1.27)	OR	4.4×10⁻¹⁶	4.4409e-16	14	348.04371	<0.01	871.25
C4B	Parkinson's	P0C0L4	IVW	1.07 (1.05; 1.09)	OR	6.4×10⁻¹²	6.392e-12	32	77.31908	7.86e-06	2245.63
C4B	Lung cancer in smokers	P0C0L4	IVW	0.85 (0.83; 0.87)	OR	1.0×10⁻¹⁰⁰	0	23	69.10565	9.14e-07	1467.75
C4B	Atopic dermatitis	P0C0L4	IVW	0.89 (0.87; 0.92)	OR	1.0×10⁻¹⁰⁰	0	28	106.80190	1.92e-11	1906.07
IL5RA	DBP	Q01344	IVW	-0.08 (-0.11; -0.06)	mmHg	9.2×10⁻¹²	9.17111e-12	15	27.68527	1.57e-02	1112.43
IL5RA	Pneumonia	Q01344	IVW	0.98 (0.97; 0.99)	OR	3.5×10⁻⁶	3.52165e-06	15	18.97554	1.66e-01	1097.51
IL5RA	HbA1c	Q01344	IVW	0.06 (0.04; 0.08)	mmol/mol	5.0×10⁻⁸	4.95545e-08	16	19.22222	2.04e-01	1123.06
IL5RA	Trig	Q01344	IVW	0.01 (0.00; 0.01)	mmol/l	1.8×10⁻⁷	1.75083e-07	17	38.44692	1.31e-03	1199.4
IL5RA	Dementia, Lewy Body	Q01344	IVW	0.77 (0.73; 0.83)	OR	1.4×10⁻¹⁴	1.37668e-14	15	19.77160	1.38e-01	942.32
IL5RA	ALS	Q01344	IVW	0.91 (0.88; 0.94)	OR	3.3×10⁻¹⁰	3.30496e-10	16	21.85644	1.12e-01	1173.98
CCL7	AF	P80098	IVW	1.03 (1.02; 1.04)	OR	9.9×10⁻¹¹	9.85303e-11	17	27.40167	3.72e-02	1302.18
CCL7	DCM	P80098	IVW	1.16 (1.09; 1.23)	OR	3.4×10⁻⁶	3.39606e-06	17	24.04888	8.84e-02	1230.35
CCL7	VTE	P80098	IVW	0.95 (0.94; 0.96)	OR	1.9×10⁻¹³	1.85851e-13	15	15.68591	3.33e-01	1050.27
CCL7	Gout	P80098	IVW	0.92 (0.91; 0.94)	OR	2.4×10⁻¹⁵	2.44249e-15	18	33.09613	1.10e-02	1433.97
CCL7	Influenza Not Pneumonia	P80098	IVW	1.08 (1.05; 1.11)	OR	3.2×10⁻⁸	3.23236e-08	17	23.78070	9.44e-02	1375.08
CCL7	Glucose	P80098	IVW	-0.01 (-0.01; -0.01)	mmol/l	4.4×10⁻⁷	4.35222e-07	17	35.75898	3.12e-03	1384.19
CCL7	Trig	P80098	IVW	-0.01 (-0.02; -0.01)	mmol/l	2.2×10⁻¹⁶	2.2204e-16	18	31.78860	1.60e-02	1433.97
CCL7	Cerebral Small Vessel	P80098	IVW	0.90 (0.87; 0.93)	OR	8.8×10⁻⁹	8.83014e-09	16	19.87330	1.77e-01	1210.27
CD55	SBP	P08174	IVW	-0.15 (-0.22; -0.09)	mmHg	1.7×10⁻⁶	1.70203e-06	17	25.95675	5.46e-02	1323.29
CD55	Non-Hodgkin lymphoma	P08174	IVW	0.97 (0.96; 0.98)	OR	3.8×10⁻⁷	3.82996e-07	15	11.63301	6.36e-01	1225.6
CD55	Stroke volume	P08174	IVW	0.03 (0.02; 0.03)	RIN	2.1×10⁻⁹	2.09237e-09	21	33.20741	3.20e-02	1712.78
CD55	FEV1	P08174	IVW	0.01 (0.01; 0.01)	litres	1.0×10⁻¹⁰⁰	0	17	58.88074	8.07e-07	1433.94
CD55	FVC	P08174	IVW	0.01 (0.01; 0.02)	litres	1.0×10⁻¹⁰⁰	0	17	28.76053	2.56e-02	1474.59
CD55	PEF	P08174	IVW	1.18 (0.81; 1.55)	litres/min	3.9×10⁻¹⁰	3.89784e-10	21	41.89042	2.86e-03	1637.36
CD55	Apo-B	P08174	IVW	-0.00 (-0.00; -0.00)	g/l	6.9×10⁻⁸	6.92128e-08	24	42.55359	7.82e-03	1893.13
CD55	LDL-C	P08174	IVW	-0.01 (-0.01; -0.00)	mmol/l	3.8×10⁻⁶	3.7501e-06	24	42.50918	7.91e-03	1893.13
CD55	PBC	P08174	IVW	0.86 (0.81; 0.91)	OR	3.9×10⁻⁷	3.8822e-07	10	8.99039	4.38e-01	1243.28
IL23R	Glucose	Q5VWK5	IVW	-0.03 (-0.04; -0.02)	mmol/l	1.5×10⁻⁷	1.45098e-07	8	5.48963	6.00e-01	308.76
HAVCR2	DBP	Q8TDQ0	IVW	0.05 (0.03; 0.07)	mmHg	1.7×10⁻⁸	1.71702e-08	23	66.35665	2.44e-06	2745.36
HAVCR2	SBP	Q8TDQ0	IVW	-0.10 (-0.14; -0.06)	mmHg	4.9×10⁻⁶	4.9292e-06	19	39.09758	2.76e-03	1673.26
HAVCR2	AF	Q8TDQ0	IVW	1.02 (1.01; 1.02)	OR	2.4×10⁻⁶	2.38266e-06	23	18.67096	6.66e-01	2745.36
HAVCR2	CHD	Q8TDQ0	IVW	0.98 (0.97; 0.99)	OR	2.7×10⁻⁷	2.68833e-07	19	42.84977	8.40e-04	2095.88
HAVCR2	VTE	Q8TDQ0	IVW	0.95 (0.94; 0.97)	OR	1.5×10⁻¹⁴	1.5099e-14	22	45.24528	1.61e-03	2660.86
HAVCR2	eGFR	Q8TDQ0	IVW	-0.00 (-0.00; -0.00)	SD of log(eGFR)	1.1×10⁻⁶	1.12629e-06	21	64.01961	1.67e-06	2411.26
HAVCR2	Apo-B	Q8TDQ0	IVW	-0.01 (-0.01; -0.01)	g/l	1.0×10⁻¹⁰⁰	0	12	114.09298	<0.01	814.9
HAVCR2	LDL-C	Q8TDQ0	IVW	-0.03 (-0.04; -0.03)	mmol/l	1.0×10⁻¹⁰⁰	0	11	112.97932	<0.01	757.87
HAVCR2	Graves' Disease	Q8TDQ0	IVW	0.90 (0.86; 0.94)	OR	5.5×10⁻⁶	5.48697e-06	16	44.12012	1.05e-04	1956.84
HAVCR2	Parkinson's	Q8TDQ0	IVW	0.90 (0.88; 0.93)	OR	2.6×10⁻¹³	2.60458e-13	19	21.35400	2.62e-01	1674.18
HAVCR2	Atopic dermatitis	Q8TDQ0	IVW	0.94 (0.92; 0.96)	OR	9.7×10⁻⁷	9.67111e-07	18	29.25281	3.23e-02	1581.7
COLEC12	DCM	Q5KU26	IVW	0.65 (0.54; 0.77)	OR	8.7×10⁻⁷	8.65957e-07	6	2.44557	7.85e-01	200.26
RNASE6	DBP	Q93091	IVW	0.02 (0.02; 0.03)	mmHg	1.8×10⁻⁸	1.77073e-08	43	97.77833	2.43e-06	4353.96
RNASE6	Non-Hodgkin lymphoma	Q93091	IVW	1.00 (1.00; 1.00)	OR	1.7×10⁻⁷	1.65051e-07	24	62.59879	1.59e-05	2212.54
RNASE6	FEV1	Q93091	IVW	0.00 (0.00; 0.01)	litres	1.0×10⁻¹⁰⁰	0	47	95.08381	2.85e-05	5708.74
RNASE6	FVC	Q93091	IVW	0.00 (0.00; 0.00)	litres	1.0×10⁻¹⁰⁰	0	49	90.93743	1.81e-04	5946.12
RNASE6	PEF	Q93091	IVW	0.61 (0.53; 0.69)	litres/min	1.0×10⁻¹⁰⁰	0	49	66.91297	3.68e-02	5946.12
RNASE6	AF	Q93091	IVW	0.98 (0.98; 0.99)	OR	1.0×10⁻¹⁰⁰	0	46	76.04499	2.61e-03	4356.18
RNASE6	Cardioembolic stroke	Q93091	IVW	0.98 (0.97; 0.99)	OR	5.1×10⁻⁶	5.1229e-06	41	45.96765	2.39e-01	4678.56
RNASE6	Small vessel stroke	Q93091	IVW	1.04 (1.03; 1.05)	OR	9.0×10⁻¹⁴	9.03722e-14	44	110.93500	6.50e-08	4919.8
RNASE6	VTE	Q93091	IVW	0.98 (0.98; 0.98)	OR	1.0×10⁻¹⁰⁰	0	47	79.30026	1.65e-03	5479.99
RNASE6	Influenza Not Pneumonia	Q93091	IVW	1.02 (1.01; 1.02)	OR	7.9×10⁻¹⁰	7.9061e-10	50	92.94929	1.53e-04	5828.34
RNASE6	Pneumonia	Q93091	IVW	0.99 (0.99; 1.00)	OR	5.2×10⁻¹⁰	5.17896e-10	44	98.19867	3.34e-06	5348.04
RNASE6	SLE	Q93091	IVW	0.86 (0.84; 0.88)	OR	1.0×10⁻¹⁰⁰	0	27	50.02142	3.13e-03	5086.4
RNASE6	CKD	Q93091	IVW	1.01 (1.01; 1.02)	OR	1.7×10⁻⁹	1.74605e-09	44	83.53384	2.09e-04	4923.86
RNASE6	Apo-A1	Q93091	IVW	0.00 (0.00; 0.00)	g/l	1.8×10⁻⁶	1.78308e-06	45	81.41347	5.15e-04	4904.15
RNASE6	Apo-B	Q93091	IVW	0.00 (0.00; 0.00)	g/l	1.0×10⁻⁷	1.00358e-07	48	103.55087	3.89e-06	5924.47
RNASE6	HbA1c	Q93091	IVW	0.01 (0.01; 0.02)	mmol/mol	3.2×10⁻⁶	3.23674e-06	45	79.66475	7.98e-04	9344.13
RNASE6	HDL-C	Q93091	IVW	0.00 (0.00; 0.00)	mmol/l	1.0×10⁻¹⁰⁰	0	50	63.15544	8.42e-02	6113.22
RNASE6	LDL-C	Q93091	IVW	0.00 (0.00; 0.00)	mmol/l	1.8×10⁻¹²	1.79678e-12	45	99.83036	3.19e-06	5695
RNASE6	ALS	Q93091	IVW	1.03 (1.02; 1.04)	OR	1.0×10⁻¹⁰⁰	0	46	61.80283	4.87e-02	5720.94
RNASE6	Cerebral Small Vessel	Q93091	IVW	1.04 (1.03; 1.04)	OR	1.0×10⁻¹⁰⁰	0	44	101.63190	1.19e-06	5145.97
RNASE6	Graves' Disease	Q93091	IVW	1.09 (1.07; 1.11)	OR	1.0×10⁻¹⁰⁰	0	34	84.48873	2.13e-06	3742.55
RNASE6	Parkinson's	Q93091	IVW	0.95 (0.94; 0.97)	OR	2.7×10⁻¹¹	2.67282e-11	37	147.28464	2.11e-15	3537.94
RNASE6	Lung cancer in smokers	Q93091	IVW	0.95 (0.95; 0.96)	OR	1.0×10⁻¹⁰⁰	0	43	67.03333	8.36e-03	5215.61
RNASE6	Atopic dermatitis	Q93091	IVW	1.02 (1.01; 1.03)	OR	9.9×10⁻⁸	9.91651e-08	44	69.55318	6.34e-03	4919.8
TNFSF12	DBP	O43508	IVW	0.17 (0.12; 0.23)	mmHg	2.1×10⁻¹⁰	2.13393e-10	12	68.92102	1.96e-10	869.06
TNFSF12	SBP	O43508	IVW	0.63 (0.51; 0.75)	mmHg	1.0×10⁻¹⁰⁰	0	12	17.96646	8.24e-02	953.66
TNFSF12	Endometrial cancer	O43508	IVW	1.01 (1.01; 1.02)	OR	3.2×10⁻⁷	3.16509e-07	13	33.42033	8.32e-04	965.43
TNFSF12	Non-Hodgkin lymphoma	O43508	IVW	0.97 (0.96; 0.98)	OR	1.1×10⁻⁶	1.09116e-06	16	27.17080	2.74e-02	1227.2
TNFSF12	AF	O43508	IVW	0.94 (0.93; 0.95)	OR	1.0×10⁻¹⁰⁰	0	20	37.59003	6.69e-03	1412.21
TNFSF12	Cardioembolic stroke	O43508	IVW	0.83 (0.80; 0.87)	OR	1.0×10⁻¹⁰⁰	0	19	12.53967	8.18e-01	1387.77
TNFSF12	DCM	O43508	IVW	0.83 (0.77; 0.89)	OR	3.5×10⁻⁷	3.51148e-07	20	19.62094	4.18e-01	1367.68
TNFSF12	HF	O43508	IVW	0.95 (0.93; 0.97)	OR	2.4×10⁻⁸	2.41046e-08	18	39.74637	1.41e-03	1210.98
TNFSF12	Pneumonia	O43508	IVW	1.04 (1.03; 1.05)	OR	1.9×10⁻¹⁴	1.93179e-14	23	23.12855	3.95e-01	1825.71
TNFSF12	SLE	O43508	IVW	1.15 (1.10; 1.20)	OR	2.8×10⁻⁹	2.7515e-09	13	34.19901	6.27e-04	1002.65
TNFSF12	Apo-B	O43508	IVW	-0.00 (-0.00; -0.00)	g/l	7.5×10⁻¹²	7.52953e-12	17	66.92894	3.42e-08	1363.82
TNFSF12	HbA1c	O43508	IVW	-0.22 (-0.26; -0.19)	mmol/mol	1.0×10⁻¹⁰⁰	0	18	46.11467	1.66e-04	2513.09
TNFSF12	LDL-C	O43508	IVW	-0.01 (-0.02; -0.01)	mmol/l	5.9×10⁻¹⁰	5.85672e-10	16	52.63321	4.44e-06	1244.06
TNFSF12	Trig	O43508	IVW	-0.02 (-0.02; -0.01)	mmol/l	7.3×10⁻⁸	7.33146e-08	16	53.78870	2.85e-06	1241.59
TNFSF12	Cerebral Small Vessel	O43508	IVW	1.12 (1.07; 1.17)	OR	6.6×10⁻⁷	6.5774e-07	16	29.77831	1.27e-02	1170.46
TNFSF12	T2DM	O43508	IVW	0.96 (0.95; 0.98)	OR	5.5×10⁻⁷	5.47626e-07	16	25.26625	4.65e-02	1117.56
C1RL	AF	Q9NZP8	IVW	0.97 (0.96; 0.98)	OR	1.5×10⁻⁶	1.45886e-06	15	15.81991	3.24e-01	822.74
C1RL	CHD	Q9NZP8	IVW	1.03 (1.02; 1.04)	OR	1.5×10⁻⁶	1.45428e-06	14	33.99991	1.20e-03	787.38
C1RL	Non-ischemic CM	Q9NZP8	IVW	0.88 (0.85; 0.90)	OR	1.0×10⁻¹⁰⁰	0	16	28.41201	1.91e-02	861.6
C1RL	Pneumonia	Q9NZP8	IVW	1.03 (1.02; 1.04)	OR	5.4×10⁻⁷	5.35536e-07	14	52.09197	1.30e-06	622.46
C1RL	Parkinson's	Q9NZP8	IVW	1.09 (1.06; 1.13)	OR	7.3×10⁻⁸	7.34396e-08	14	23.43198	3.68e-02	807.4
CCL24	Lung cancer in smokers	O00175	IVW	1.06 (1.04; 1.07)	OR	5.2×10⁻¹¹	5.24516e-11	26	46.09724	6.25e-03	1941.03
IL17RA	eGFR	Q96F46	IVW	0.00 (0.00; 0.00)	SD of log(eGFR)	6.9×10⁻⁷	6.86783e-07	20	27.82665	8.68e-02	1600.58
IL17RA	HbA1c	Q96F46	IVW	0.04 (0.02; 0.05)	mmol/mol	4.9×10⁻⁶	4.86287e-06	20	36.12341	1.02e-02	1600.58
IL1R2	FEV1	P27930	IVW	-0.01 (-0.01; -0.01)	litres	1.2×10⁻¹⁰	1.20198e-10	5	11.48750	2.16e-02	317.91
IL1R2	FVC	P27930	IVW	-0.02 (-0.02; -0.02)	litres	1.0×10⁻¹⁰⁰	0	5	12.19741	1.59e-02	317.91
IL1R2	Influenza Not Pneumonia	P27930	IVW	1.10 (1.07; 1.14)	OR	2.4×10⁻⁹	2.44687e-09	5	3.87888	4.23e-01	317.91
IL1R2	HbA1c	P27930	IVW	0.07 (0.04; 0.10)	mmol/mol	5.1×10⁻⁷	5.10769e-07	5	2.13170	7.12e-01	317.91
IL6R	DBP	P08887	IVW	-0.06 (-0.07; -0.04)	mmHg	3.3×10⁻¹³	3.34621e-13	20	44.97078	6.92e-04	1537.1
IL6R	Kidney cancer	P08887	IVW	1.02 (1.02; 1.03)	OR	1.5×10⁻⁸	1.46954e-08	26	34.81963	9.15e-02	2827.39
IL6R	PEF	P08887	IVW	-0.46 (-0.62; -0.29)	litres/min	4.6×10⁻⁸	4.56474e-08	33	100.53176	5.27e-09	2199.59
IL6R	Abdominal Aortic Aneurysm	P08887	IVW	0.90 (0.88; 0.91)	OR	1.0×10⁻¹⁰⁰	0	30	61.70527	3.77e-04	2096.57
IL6R	AF	P08887	IVW	0.96 (0.95; 0.96)	OR	1.0×10⁻¹⁰⁰	0	32	87.91075	2.38e-07	3301.61
IL6R	Ischemic stroke	P08887	IVW	0.97 (0.97; 0.98)	OR	1.0×10⁻¹⁰⁰	0	34	56.44956	6.70e-03	3518.98
IL6R	Any stroke	P08887	IVW	0.98 (0.97; 0.98)	OR	1.0×10⁻¹⁰⁰	0	33	52.01006	1.41e-02	3384.74
IL6R	Cardioembolic stroke	P08887	IVW	0.92 (0.91; 0.93)	OR	1.0×10⁻¹⁰⁰	0	29	89.14808	2.69e-08	3035.63
IL6R	CHD	P08887	IVW	0.96 (0.96; 0.96)	OR	1.0×10⁻¹⁰⁰	0	31	78.26259	3.50e-06	3258.47
IL6R	HF	P08887	IVW	0.98 (0.98; 0.99)	OR	1.0×10⁻¹¹	1.04361e-11	31	49.26384	1.48e-02	3312.06
IL6R	Large artery stroke	P08887	IVW	0.95 (0.94; 0.97)	OR	1.5×10⁻⁶	1.46009e-06	31	63.12948	3.79e-04	2316.29
IL6R	Small vessel stroke	P08887	IVW	0.95 (0.93; 0.96)	OR	1.5×10⁻¹¹	1.49829e-11	30	64.39344	1.70e-04	2214.45
IL6R	VTE	P08887	IVW	1.01 (1.01; 1.02)	OR	1.7×10⁻⁸	1.67863e-08	32	62.42331	6.93e-04	3186
IL6R	Influenza Not Pneumonia	P08887	IVW	0.96 (0.95; 0.96)	OR	1.0×10⁻¹⁰⁰	0	31	43.77830	4.99e-02	3244.04
IL6R	Pneumonia	P08887	IVW	1.02 (1.01; 1.02)	OR	1.0×10⁻¹⁰⁰	0	32	82.84936	1.30e-06	3434.89
IL6R	SLE	P08887	IVW	1.08 (1.05; 1.11)	OR	6.8×10⁻⁸	6.79798e-08	20	37.45714	6.95e-03	2479.05
IL6R	Apo-A1	P08887	IVW	0.00 (0.00; 0.00)	g/l	1.0×10⁻¹⁰⁰	0	21	83.29468	1.08e-09	1512.2
IL6R	Glucose	P08887	IVW	-0.01 (-0.01; -0.01)	mmol/l	1.4×10⁻¹⁰	1.40806e-10	27	38.71610	5.19e-02	3034.16
IL6R	HbA1c	P08887	IVW	-0.07 (-0.08; -0.06)	mmol/mol	1.0×10⁻¹⁰⁰	0	24	84.25587	6.41e-09	1815.03
IL6R	HDL-C	P08887	IVW	0.00 (0.00; 0.00)	mmol/l	1.0×10⁻¹⁰⁰	0	29	80.29967	6.02e-07	3035.68
IL6R	LDL-C	P08887	IVW	0.00 (0.00; 0.00)	mmol/l	7.3×10⁻⁷	7.26075e-07	32	67.44651	1.64e-04	3193.55
IL6R	Parkinson's	P08887	IVW	1.05 (1.03; 1.06)	OR	1.4×10⁻¹⁰	1.37696e-10	31	53.16829	5.68e-03	2056.13
IL6R	T2DM	P08887	IVW	0.99 (0.98; 0.99)	OR	7.9×10⁻¹²	7.90368e-12	24	57.42239	8.93e-05	2920.85
IL6R	Lung cancer in smokers	P08887	IVW	1.02 (1.01; 1.03)	OR	5.1×10⁻⁸	5.05402e-08	31	62.47177	4.58e-04	3310.28
IL6R	Atopic dermatitis	P08887	IVW	1.06 (1.05; 1.07)	OR	1.0×10⁻¹⁰⁰	0	35	73.13558	1.11e-04	3549.66
MARCO	Gout	Q9UEW3	IVW	0.91 (0.87; 0.94)	OR	1.6×10⁻⁸	1.55674e-08	5	12.57802	1.35e-02	210.86
MARCO	Trig	Q9UEW3	IVW	-0.02 (-0.03; -0.01)	mmol/l	3.0×10⁻⁸	3.01209e-08	5	13.59552	8.70e-03	210.86
IL1RL1	Kidney cancer	Q01638	IVW	0.99 (0.99; 0.99)	OR	5.4×10⁻⁷	5.40132e-07	11	4.58343	9.17e-01	877.83
IL1RL1	Subarachnoid hemorrhage	Q01638	IVW	1.10 (1.07; 1.14)	OR	3.6×10⁻⁹	3.64882e-09	11	13.48054	1.98e-01	904.16
IL1RL1	Pneumonia	Q01638	IVW	0.98 (0.97; 0.99)	OR	1.0×10⁻⁶	1.00235e-06	12	21.68684	2.69e-02	1028.6
IL1RL1	Apo-B	Q01638	IVW	0.00 (0.00; 0.00)	g/l	8.9×10⁻¹⁶	8.8818e-16	13	7.58377	8.17e-01	1029.23
IL1RL1	Trig	Q01638	IVW	0.01 (0.01; 0.01)	mmol/l	4.3×10⁻¹⁴	4.26326e-14	11	22.20300	1.41e-02	704.1
IL1RL1	ALS	Q01638	IVW	0.93 (0.91; 0.96)	OR	2.7×10⁻⁷	2.66483e-07	11	23.56956	8.83e-03	778.86
CASP8	Trig	Q14790	Egger	-0.15 (-0.20; -0.10)	mmol/l	1.3×10⁻⁸	1.31088e-08	7	4.29852	5.07e-01	319.14
CSF1	SBP	P09603	IVW	0.45 (0.32; 0.57)	mmHg	1.8×10⁻¹²	1.76548e-12	14	20.97590	7.34e-02	1182.28
CSF1	FEV1	P09603	IVW	-0.02 (-0.03; -0.02)	litres	1.0×10⁻¹⁰⁰	0	15	39.46940	3.09e-04	1309.1
CSF1	FVC	P09603	IVW	-0.04 (-0.04; -0.03)	litres	1.0×10⁻¹⁰⁰	0	15	29.59870	8.66e-03	1309.1
CSF1	Ischemic stroke	P09603	IVW	1.11 (1.07; 1.16)	OR	1.2×10⁻⁷	1.21588e-07	14	18.31658	1.46e-01	1193.65
CSF1	Any stroke	P09603	IVW	1.07 (1.04; 1.10)	OR	5.5×10⁻⁶	5.45165e-06	14	10.90716	6.19e-01	1193.65
CSF1	Cardioembolic stroke	P09603	IVW	1.25 (1.17; 1.33)	OR	2.9×10⁻¹²	2.90834e-12	14	10.43163	6.58e-01	1193.65
CSF1	CHD	P09603	IVW	1.16 (1.14; 1.19)	OR	1.0×10⁻¹⁰⁰	0	13	19.51431	7.68e-02	943.95
CSF1	HF	P09603	IVW	1.10 (1.07; 1.12)	OR	1.4×10⁻¹²	1.4444e-12	15	16.81705	2.66e-01	1309.1
CSF1	Large artery stroke	P09603	IVW	1.34 (1.21; 1.48)	OR	1.6×10⁻⁸	1.63376e-08	14	20.73085	7.84e-02	1193.65
CSF1	VTE	P09603	IVW	0.90 (0.87; 0.93)	OR	1.9×10⁻¹⁰	1.88109e-10	14	28.56051	7.55e-03	1193.65
CSF1	Influenza Not Pneumonia	P09603	IVW	0.87 (0.83; 0.92)	OR	1.0×10⁻⁶	1.03601e-06	15	14.57888	4.08e-01	1309.1
CSF1	Apo-A1	P09603	IVW	-0.01 (-0.02; -0.01)	g/l	2.9×10⁻⁶	2.91231e-06	7	14.46768	2.48e-02	398.18
CSF1	Apo-B	P09603	IVW	0.01 (0.01; 0.01)	g/l	1.0×10⁻¹⁰⁰	0	16	30.18848	1.13e-02	1339.13
CSF1	LDL-C	P09603	IVW	0.02 (0.02; 0.03)	mmol/l	4.8×10⁻¹⁴	4.81837e-14	16	21.04046	1.36e-01	2431.02
CSF1	Trig	P09603	IVW	0.03 (0.02; 0.05)	mmol/l	1.1×10⁻⁶	1.07339e-06	11	13.64684	1.90e-01	824.32
CSF1	ALS	P09603	IVW	1.22 (1.15; 1.29)	OR	1.4×10⁻¹¹	1.36005e-11	13	27.88954	5.74e-03	1155.11
CSF1	Parkinson's	P09603	IVW	1.18 (1.10; 1.26)	OR	1.3×10⁻⁶	1.32569e-06	14	14.37457	3.48e-01	1270.56
CSF1	T2DM	P09603	IVW	1.07 (1.05; 1.09)	OR	1.4×10⁻¹¹	1.39604e-11	14	6.91853	9.06e-01	1149.32
CSF1	Lung cancer in non smokers	P09603	IVW	0.60 (0.50; 0.73)	OR	1.2×10⁻⁷	1.18638e-07	10	5.17146	8.19e-01	721.87
CXCL16	DBP	Q9H2A7	IVW	-0.35 (-0.41; -0.29)	mmHg	1.0×10⁻¹⁰⁰	0	27	54.23597	9.48e-04	1775.82
CXCL16	CHD	Q9H2A7	IVW	1.11 (1.09; 1.13)	OR	1.0×10⁻¹⁰⁰	0	32	45.28228	4.70e-02	1976.22
CXCL16	Parkinson's	Q9H2A7	IVW	1.26 (1.18; 1.33)	OR	3.7×10⁻¹⁴	3.70815e-14	31	47.32018	2.32e-02	1870.8
CXCL16	Lung cancer in smokers	Q9H2A7	IVW	0.88 (0.84; 0.93)	OR	1.3×10⁻⁶	1.26569e-06	30	56.49648	1.65e-03	1906.59
F3	DBP	P13726	IVW	-0.17 (-0.24; -0.11)	mmHg	3.5×10⁻⁷	3.50327e-07	27	55.39395	6.75e-04	1206.41
F3	Abdominal Aortic Aneurysm	P13726	IVW	1.22 (1.14; 1.31)	OR	6.6×10⁻⁸	6.6105e-08	29	34.33375	1.90e-01	1292.61
F3	Ischemic stroke	P13726	IVW	0.90 (0.87; 0.93)	OR	2.5×10⁻⁸	2.49807e-08	28	70.44462	9.69e-06	1262.92
F3	Small vessel stroke	P13726	IVW	0.77 (0.71; 0.84)	OR	4.5×10⁻⁹	4.46397e-09	29	48.19818	1.02e-02	1292.61
F3	VTE	P13726	IVW	1.15 (1.10; 1.20)	OR	6.5×10⁻¹¹	6.49811e-11	28	38.27185	7.37e-02	1265.42
IL16	Apo-A1	Q14005	IVW	-0.00 (-0.00; -0.00)	g/l	5.4×10⁻⁷	5.43819e-07	24	55.61109	1.60e-04	3418.44
IL18	LPa	Q14116	IVW	-1.63 (-2.33; -0.94)	nmol/l	3.9×10⁻⁶	3.90949e-06	12	8.28275	6.88e-01	760.07
PTX3	AF	P26022	IVW	1.20 (1.13; 1.28)	OR	9.3×10⁻⁹	9.27032e-09	6	13.37410	2.01e-02	210.09
TNFSF10	Abdominal Aortic Aneurysm	P50591	IVW	0.86 (0.81; 0.92)	OR	3.5×10⁻⁶	3.54637e-06	10	9.35354	4.05e-01	629.28
TNFSF10	Non-ischemic CM	P50591	IVW	1.32 (1.23; 1.41)	OR	2.4×10⁻¹⁴	2.39808e-14	9	8.12391	4.21e-01	528.96
TNFSF10	CKD	P50591	IVW	0.86 (0.83; 0.90)	OR	1.2×10⁻¹³	1.22125e-13	8	41.55769	6.33e-07	502.17
TNFSF10	Apo-B	P50591	IVW	0.01 (0.01; 0.02)	g/l	1.0×10⁻¹⁰⁰	0	7	16.40888	1.17e-02	291.02
TNFSF10	HbA1c	P50591	Egger	-0.37 (-0.52; -0.22)	mmol/mol	1.7×10⁻⁶	1.72944e-06	9	2.71144	9.10e-01	1040.64
TNFSF10	LDL-C	P50591	IVW	0.05 (0.03; 0.06)	mmol/l	2.9×10⁻¹¹	2.86333e-11	7	10.27157	1.14e-01	291.02
TNFSF10	ALS	P50591	IVW	1.23 (1.15; 1.30)	OR	2.4×10⁻¹¹	2.37326e-11	10	23.95392	4.37e-03	629.28
TNFSF10	Graves' Disease	P50591	IVW	0.63 (0.53; 0.74)	OR	7.0×10⁻⁸	7.02514e-08	6	1.80918	8.75e-01	337.66
PLCG2	DBP	P16885	IVW	0.35 (0.27; 0.42)	mmHg	1.0×10⁻¹⁰⁰	0	22	52.61871	1.56e-04	1250.37
PLCG2	SBP	P16885	IVW	0.31 (0.18; 0.44)	mmHg	2.4×10⁻⁶	2.35694e-06	24	54.49516	2.29e-04	1351.52
PLCG2	FVC	P16885	IVW	-0.02 (-0.03; -0.01)	litres	7.4×10⁻⁹	7.43263e-09	26	46.44918	5.69e-03	1421.28
PLCG2	Ischemic stroke	P16885	IVW	1.14 (1.09; 1.20)	OR	1.9×10⁻⁸	1.8688e-08	24	57.13264	9.81e-05	1289.24
PLCG2	Any stroke	P16885	IVW	1.11 (1.07; 1.16)	OR	2.8×10⁻⁷	2.82834e-07	26	59.56600	1.20e-04	1373.58
PLCG2	CHD	P16885	IVW	1.05 (1.03; 1.08)	OR	5.7×10⁻⁶	5.73623e-06	25	43.63444	8.41e-03	1414.12
PLCG2	Large artery stroke	P16885	IVW	1.56 (1.40; 1.74)	OR	8.9×10⁻¹⁶	8.8818e-16	26	55.24701	4.57e-04	1404.13
PLCG2	VTE	P16885	IVW	1.79 (1.71; 1.86)	OR	1.0×10⁻¹⁰⁰	0	27	28.27328	3.45e-01	1465.52
PLCG2	CKD	P16885	IVW	0.88 (0.84; 0.92)	OR	1.3×10⁻⁹	1.25172e-09	26	24.64869	4.82e-01	1404.13
PLCG2	Trig	P16885	IVW	0.05 (0.04; 0.06)	mmol/l	1.0×10⁻¹⁰⁰	0	27	28.41380	3.38e-01	1465.52
PLCG2	Dementia, Lewy Body	P16885	IVW	0.59 (0.51; 0.69)	OR	8.1×10⁻¹²	8.1477e-12	24	53.53176	3.10e-04	1242.8
PLCG2	T2DM	P16885	IVW	1.12 (1.09; 1.15)	OR	1.8×10⁻¹⁵	1.77636e-15	24	48.82488	1.31e-03	1280.66
PLCG2	Atopic dermatitis	P16885	IVW	0.76 (0.69; 0.84)	OR	1.1×10⁻⁷	1.08018e-07	25	30.02986	1.84e-01	1364.04
CSF2RB	Bladder cancer	P32927	IVW	0.98 (0.97; 0.99)	OR	3.0×10⁻⁷	2.99158e-07	63	146.14163	9.49e-09	10677.3
CSF2RB	Cervical cancer	P32927	IVW	1.00 (0.99; 1.00)	OR	4.8×10⁻⁶	4.76271e-06	64	105.36298	6.56e-04	11461
CSF2RB	Rectal cancer	P32927	IVW	0.94 (0.92; 0.96)	OR	5.3×10⁻⁹	5.26011e-09	65	92.93923	1.05e-02	10569.9
CSF2RB	Stroke volume	P32927	IVW	-0.04 (-0.04; -0.03)	RIN	1.0×10⁻¹⁰⁰	0	90	132.12918	2.05e-03	19258.7
CSF2RB	FEV1	P32927	IVW	-0.01 (-0.01; -0.00)	litres	7.3×10⁻¹⁵	7.32747e-15	87	167.25180	3.68e-07	19634
CSF2RB	FVC	P32927	IVW	-0.01 (-0.01; -0.01)	litres	1.0×10⁻¹⁰⁰	0	91	189.96489	4.02e-09	19606
CSF2RB	PEF	P32927	IVW	-1.29 (-1.60; -0.97)	litres/min	1.8×10⁻¹⁵	1.77636e-15	91	143.76172	2.75e-04	13084.3
CSF2RB	VTE	P32927	IVW	1.05 (1.03; 1.06)	OR	2.9×10⁻¹⁴	2.93099e-14	96	176.72565	7.32e-07	14371
CSF2RB	eGFR	P32927	IVW	0.00 (0.00; 0.00)	SD of log(eGFR)	1.2×10⁻⁹	1.19463e-09	88	166.89263	5.70e-07	10738.1
CSF2RB	LDL-C	P32927	IVW	0.01 (0.00; 0.01)	mmol/l	3.0×10⁻⁷	3.00307e-07	91	176.93017	1.27e-07	19633.5
CSF2RB	ALS	P32927	IVW	0.90 (0.88; 0.92)	OR	1.0×10⁻¹⁰⁰	0	90	151.61692	3.96e-05	14634.4
CSF2RB	Parkinson's	P32927	IVW	1.08 (1.05; 1.12)	OR	9.1×10⁻⁸	9.07571e-08	93	208.30799	5.30e-11	13901.9
CSF2RB	Atopic dermatitis	P32927	IVW	0.92 (0.90; 0.94)	OR	1.7×10⁻¹³	1.67422e-13	88	179.25666	2.30e-08	14097.4
SYK	Breast cancer	P43405	Egger	0.84 (0.79; 0.90)	OR	7.0×10⁻⁷	7.00755e-07	9	3.81757	8.01e-01	509.62
SYK	Ischemic stroke	P43405	IVW	0.82 (0.77; 0.88)	OR	4.6×10⁻⁸	4.5657e-08	15	9.92283	7.68e-01	769.72
SYK	Any stroke	P43405	IVW	0.83 (0.77; 0.89)	OR	1.3×10⁻⁷	1.29139e-07	15	16.33095	2.94e-01	769.72
SYK	VTE	P43405	IVW	1.29 (1.19; 1.40)	OR	3.1×10⁻¹⁰	3.13651e-10	15	20.21826	1.23e-01	769.72
SYK	eGFR	P43405	IVW	0.01 (0.00; 0.01)	SD of log(eGFR)	8.5×10⁻⁷	8.47021e-07	15	23.55011	5.19e-02	769.72
SYK	LPa	P43405	IVW	2.26 (1.33; 3.18)	nmol/l	1.8×10⁻⁶	1.79622e-06	15	13.67366	4.74e-01	769.72
SYK	Parkinson's	P43405	IVW	1.63 (1.42; 1.88)	OR	5.9×10⁻¹²	5.87974e-12	14	13.23809	4.30e-01	750.19
OSMR	Non-Hodgkin lymphoma	Q99650	IVW	0.98 (0.97; 0.99)	OR	4.5×10⁻⁷	4.50692e-07	11	14.88876	1.36e-01	847.84
OSMR	AF	Q99650	IVW	0.87 (0.83; 0.91)	OR	2.3×10⁻¹⁰	2.27067e-10	17	28.21187	2.98e-02	1077.17
OSMR	eGFR	Q99650	IVW	0.01 (0.00; 0.01)	SD of log(eGFR)	2.6×10⁻⁶	2.60965e-06	15	26.21496	2.43e-02	844.26
OSMR	Glucose	Q99650	IVW	-0.06 (-0.08; -0.04)	mmol/l	3.5×10⁻⁸	3.50897e-08	16	24.77167	5.31e-02	912.02
DDX58	Breast cancer	O95786	IVW	1.02 (1.01; 1.03)	OR	6.4×10⁻⁷	6.40847e-07	25	24.22078	4.49e-01	0
DDX58	Colon cancer	O95786	IVW	0.98 (0.97; 0.99)	OR	1.8×10⁻⁸	1.76996e-08	26	51.32128	1.46e-03	0
DDX58	Ovarian cancer	O95786	IVW	1.02 (1.01; 1.03)	OR	2.6×10⁻⁶	2.55329e-06	25	44.22633	7.18e-03	0
DDX58	Abdominal Aortic Aneurysm	O95786	IVW	1.26 (1.16; 1.36)	OR	2.7×10⁻⁸	2.65958e-08	26	34.32448	1.01e-01	0
DDX58	HF	O95786	IVW	1.07 (1.04; 1.11)	OR	2.6×10⁻⁶	2.57119e-06	27	25.36577	4.98e-01	0
DDX58	Non-ischemic CM	O95786	IVW	1.28 (1.18; 1.38)	OR	9.3×10⁻¹⁰	9.30862e-10	25	18.77369	7.64e-01	0
DDX58	Small vessel stroke	O95786	IVW	1.22 (1.12; 1.32)	OR	4.1×10⁻⁶	4.09635e-06	28	27.28560	4.48e-01	0
DDX58	VTE	O95786	IVW	0.89 (0.86; 0.92)	OR	2.3×10⁻¹⁰	2.33922e-10	29	30.26856	3.50e-01	0
DDX58	SLE	O95786	IVW	1.49 (1.34; 1.65)	OR	5.3×10⁻¹⁴	5.28466e-14	20	38.71156	4.81e-03	0
DDX58	eGFR	O95786	IVW	0.00 (0.00; 0.01)	SD of log(eGFR)	1.5×10⁻⁶	1.52627e-06	26	24.58544	4.86e-01	0
DDX58	HbA1c	O95786	IVW	0.17 (0.10; 0.24)	mmol/mol	4.1×10⁻⁷	4.07256e-07	29	39.38723	7.49e-02	0
DDX58	HDL-C	O95786	IVW	-0.01 (-0.02; -0.01)	mmol/l	1.3×10⁻¹⁵	1.33227e-15	30	25.31796	6.62e-01	0
DDX58	Trig	O95786	IVW	0.03 (0.02; 0.04)	mmol/l	1.0×10⁻¹⁰	1.04649e-10	29	25.52491	5.99e-01	0
DDX58	Alzheimer's Disease	O95786	IVW	0.97 (0.97; 0.98)	OR	4.8×10⁻¹⁰	4.84754e-10	29	49.82110	6.77e-03	0
DDX58	Atopic dermatitis	O95786	IVW	0.85 (0.80; 0.91)	OR	1.5×10⁻⁶	1.48151e-06	29	46.65725	1.49e-02	0
SPP1	FEV1	P10451	IVW	0.03 (0.02; 0.04)	litres	3.3×10⁻⁷	3.26808e-07	9	25.06155	1.52e-03	314.36
SPP1	PEF	P10451	IVW	4.77 (2.90; 6.63)	litres/min	5.3×10⁻⁷	5.29922e-07	11	39.36678	2.19e-05	390.36
SPP1	Abdominal Aortic Aneurysm	P10451	IVW	0.69 (0.60; 0.78)	OR	9.5×10⁻⁹	9.52752e-09	12	26.62429	5.23e-03	432.79
SPP1	Cardioembolic stroke	P10451	IVW	0.63 (0.55; 0.72)	OR	2.5×10⁻¹¹	2.45481e-11	12	9.74798	5.53e-01	432.79
SPP1	Influenza Not Pneumonia	P10451	IVW	1.54 (1.31; 1.82)	OR	3.7×10⁻⁷	3.71186e-07	11	16.84447	7.79e-02	405.09
SPP1	eGFR	P10451	IVW	0.01 (0.00; 0.01)	SD of log(eGFR)	1.0×10⁻⁶	1.02769e-06	12	23.79664	1.36e-02	432.79
SPP1	NAFLD	P10451	IVW	4.33 (2.42; 7.74)	OR	7.8×10⁻⁷	7.77944e-07	10	9.65797	3.79e-01	407.83
SPP1	Parkinson's	P10451	IVW	1.46 (1.26; 1.68)	OR	1.9×10⁻⁷	1.89832e-07	10	10.41837	3.18e-01	362.66
IFIT3	CHD	O14879	IVW	1.23 (1.16; 1.30)	OR	1.7×10⁻¹²	1.68621e-12	8	10.58975	1.58e-01	407.53
IFIT3	HbA1c	O14879	IVW	0.45 (0.31; 0.59)	mmol/mol	2.7×10⁻¹⁰	2.66341e-10	8	4.98865	6.61e-01	407.53
IL12B	Bladder cancer	P29460	IVW	1.04 (1.03; 1.05)	OR	1.4×10⁻⁹	1.36932e-09	46	99.56092	5.32e-06	8236.32
IL12B	Kidney cancer	P29460	IVW	1.03 (1.02; 1.04)	OR	8.6×10⁻⁹	8.60907e-09	50	110.17678	1.33e-06	9920.32
IL12B	Rectal cancer	P29460	IVW	1.01 (1.01; 1.01)	OR	1.4×10⁻⁹	1.40003e-09	42	87.72349	3.03e-05	9828.62
IL12B	PEF	P29460	IVW	0.97 (0.57; 1.36)	litres/min	1.7×10⁻⁶	1.68004e-06	58	114.73244	9.17e-06	9195.2
IL12B	Ischemic stroke	P29460	IVW	0.95 (0.94; 0.97)	OR	1.3×10⁻¹¹	1.32545e-11	55	99.27474	1.71e-04	9604.81
IL12B	Any stroke	P29460	IVW	0.97 (0.96; 0.98)	OR	3.2×10⁻⁶	3.18489e-06	52	45.04508	7.08e-01	9215.49
IL12B	CHD	P29460	IVW	0.98 (0.98; 0.99)	OR	3.9×10⁻⁶	3.86406e-06	62	130.43379	5.88e-07	9762.61
IL12B	Non-ischemic CM	P29460	IVW	0.94 (0.92; 0.96)	OR	1.6×10⁻⁸	1.62023e-08	60	145.81563	2.64e-09	12806.2
IL12B	VTE	P29460	IVW	0.93 (0.92; 0.94)	OR	1.0×10⁻¹⁰⁰	0	64	137.00481	2.08e-07	10590.1
IL12B	Pneumonia	P29460	IVW	1.06 (1.05; 1.07)	OR	1.0×10⁻¹⁰⁰	0	55	104.08461	5.06e-05	7161.51
IL12B	SLE	P29460	IVW	0.77 (0.74; 0.81)	OR	1.0×10⁻¹⁰⁰	0	36	62.09340	3.20e-03	8497.55
IL12B	eGFR	P29460	IVW	-0.00 (-0.00; -0.00)	SD of log(eGFR)	8.9×10⁻¹³	8.87068e-13	59	128.99232	2.58e-07	12158.5
IL12B	Glucose	P29460	IVW	-0.02 (-0.02; -0.01)	mmol/l	1.1×10⁻¹³	1.14797e-13	59	87.52207	7.38e-03	9604.33
IL12B	LDL-C	P29460	IVW	-0.01 (-0.01; -0.00)	mmol/l	2.2×10⁻⁶	2.24665e-06	54	99.23269	1.23e-04	9052.17
IL12B	LPa	P29460	IVW	0.95 (0.72; 1.17)	nmol/l	2.2×10⁻¹⁶	2.2204e-16	56	110.03599	1.52e-05	6556.04
IL12B	Trig	P29460	IVW	-0.02 (-0.03; -0.02)	mmol/l	1.0×10⁻¹⁰⁰	0	54	112.26438	3.83e-06	6800.08
IL12B	Dementia, Lewy Body	P29460	IVW	0.91 (0.87; 0.94)	OR	6.1×10⁻⁷	6.13259e-07	59	86.77016	8.54e-03	12359.2
IL12B	Cerebral Small Vessel	P29460	IVW	0.93 (0.90; 0.96)	OR	2.6×10⁻⁶	2.64307e-06	54	114.41169	2.09e-06	8858.52
IL12B	Lung cancer in smokers	P29460	IVW	1.07 (1.05; 1.10)	OR	1.9×10⁻¹⁰	1.85005e-10	62	129.01565	8.73e-07	10549.6
APOBEC3G	FEV1	Q9HC16	IVW	0.05 (0.04; 0.07)	litres	1.3×10⁻¹⁴	1.33227e-14	13	17.43607	1.34e-01	646.81
APOBEC3G	FVC	Q9HC16	IVW	0.09 (0.07; 0.11)	litres	1.0×10⁻¹⁰⁰	0	13	17.56204	1.30e-01	646.81
APOBEC3G	CKD	Q9HC16	IVW	0.74 (0.68; 0.80)	OR	1.7×10⁻¹³	1.6942e-13	12	52.50482	2.21e-07	620.34
APOBEC3G	Lung cancer in smokers	Q9HC16	IVW	1.41 (1.23; 1.62)	OR	1.4×10⁻⁶	1.41158e-06	13	14.78184	2.54e-01	646.81
TNFAIP3	Rectal cancer	P21580	IVW	1.00 (0.99; 1.00)	OR	1.6×10⁻⁷	1.64136e-07	12	25.45611	7.81e-03	876.52
TNFAIP3	SLE	P21580	IVW	5.43 (4.67; 6.31)	OR	1.0×10⁻¹⁰⁰	0	8	20.30666	4.94e-03	628.91
TNFAIP3	Trig	P21580	IVW	-0.04 (-0.06; -0.02)	mmol/l	4.4×10⁻⁶	4.43996e-06	13	24.97089	1.50e-02	972.82
TNFAIP3	PBC	P21580	IVW	2.42 (1.82; 3.21)	OR	9.8×10⁻¹⁰	9.83776e-10	5	16.15766	2.81e-03	263.08
DHX58	DBP	Q96C10	IVW	-0.14 (-0.20; -0.08)	mmHg	3.6×10⁻⁶	3.58209e-06	17	13.77590	6.15e-01	1650.89
DHX58	SBP	Q96C10	IVW	0.44 (0.32; 0.57)	mmHg	6.5×10⁻¹²	6.53411e-12	15	18.24876	1.96e-01	1469.5
DHX58	Stroke volume	Q96C10	IVW	0.06 (0.04; 0.09)	RIN	2.1×10⁻⁸	2.05404e-08	18	45.52509	2.03e-04	1599.03
DHX58	PEF	Q96C10	IVW	-2.44 (-3.37; -1.52)	litres/min	2.3×10⁻⁷	2.30883e-07	18	21.59378	2.01e-01	1707.54
DHX58	CHD	Q96C10	IVW	0.86 (0.84; 0.87)	OR	1.0×10⁻¹⁰⁰	0	18	32.57765	1.27e-02	1608.44
DHX58	HF	Q96C10	IVW	0.89 (0.86; 0.91)	OR	1.0×10⁻¹⁰⁰	0	20	31.97991	3.14e-02	1818.73
DHX58	VTE	Q96C10	IVW	0.90 (0.87; 0.94)	OR	2.2×10⁻⁸	2.16791e-08	20	24.77247	1.68e-01	1818.73
DHX58	Gout	Q96C10	IVW	0.83 (0.80; 0.87)	OR	1.6×10⁻¹⁵	1.55431e-15	19	15.38463	6.35e-01	1714.93
DHX58	Apo-B	Q96C10	IVW	-0.01 (-0.01; -0.01)	g/l	1.0×10⁻¹⁰⁰	0	17	32.17398	9.49e-03	1612.28
DHX58	HbA1c	Q96C10	IVW	-0.26 (-0.31; -0.21)	mmol/mol	1.0×10⁻¹⁰⁰	0	18	13.46256	7.05e-01	1620.54
DHX58	HDL-C	Q96C10	IVW	0.01 (0.01; 0.01)	mmol/l	6.0×10⁻¹⁵	5.9952e-15	18	61.44913	6.05e-07	1629.69
DHX58	LDL-C	Q96C10	IVW	-0.03 (-0.03; -0.02)	mmol/l	7.4×10⁻¹³	7.36744e-13	17	34.03557	5.37e-03	1612.28
DHX58	LPa	Q96C10	IVW	-2.78 (-3.27; -2.29)	nmol/l	1.0×10⁻¹⁰⁰	0	20	25.53442	1.44e-01	1818.73
DHX58	Trig	Q96C10	IVW	0.02 (0.02; 0.03)	mmol/l	2.0×10⁻⁹	1.97414e-09	18	30.77021	2.13e-02	1698.39
DHX58	ALS	Q96C10	IVW	0.81 (0.76; 0.87)	OR	4.2×10⁻¹⁰	4.23809e-10	19	20.10586	3.27e-01	1714.93
DHX58	T2DM	Q96C10	IVW	0.91 (0.89; 0.93)	OR	4.4×10⁻¹⁶	4.4409e-16	18	35.82566	4.84e-03	1620.54
C1QC	SBP	P02747	IVW	-0.10 (-0.15; -0.06)	mmHg	3.8×10⁻⁷	3.80001e-07	67	151.89759	1.01e-08	12093.9
C1QC	Endometrial cancer	P02747	IVW	1.01 (1.00; 1.01)	OR	5.3×10⁻⁷	5.31558e-07	65	136.93840	3.18e-07	12185.4
C1QC	Non-Hodgkin lymphoma	P02747	IVW	1.02 (1.01; 1.02)	OR	1.6×10⁻¹³	1.5854e-13	70	148.95279	8.25e-08	15836.5
C1QC	Stroke volume	P02747	IVW	0.03 (0.02; 0.04)	RIN	7.3×10⁻¹³	7.34968e-13	90	148.50456	7.81e-05	18582.8
C1QC	Cardioembolic stroke	P02747	IVW	1.08 (1.05; 1.11)	OR	1.7×10⁻⁷	1.68859e-07	84	100.00465	9.85e-02	17920.6
C1QC	CKD	P02747	IVW	1.04 (1.02; 1.05)	OR	8.2×10⁻⁷	8.22156e-07	84	155.73505	2.36e-06	17551.3
C1QC	HDL-C	P02747	IVW	0.00 (0.00; 0.00)	mmol/l	1.4×10⁻⁶	1.41781e-06	80	118.65261	2.61e-03	14023
C1QC	ALS	P02747	IVW	1.08 (1.05; 1.10)	OR	3.4×10⁻⁹	3.39128e-09	72	119.72910	2.67e-04	12831.2
C1QC	Graves' Disease	P02747	IVW	1.12 (1.08; 1.16)	OR	8.8×10⁻⁹	8.83326e-09	41	60.60497	1.93e-02	9687.77
C1QC	Lung cancer in smokers	P02747	IVW	0.94 (0.92; 0.96)	OR	4.6×10⁻¹⁰	4.61649e-10	76	202.98899	9.85e-14	16593.9
CNTFR	DBP	P26992	IVW	0.34 (0.28; 0.41)	mmHg	1.0×10⁻¹⁰⁰	0	20	53.72744	3.63e-05	2369.43
CNTFR	SBP	P26992	IVW	0.80 (0.70; 0.91)	mmHg	1.0×10⁻¹⁰⁰	0	24	37.54935	2.85e-02	2361.06
CNTFR	Bladder cancer	P26992	IVW	0.96 (0.95; 0.97)	OR	2.4×10⁻⁹	2.39197e-09	21	34.71468	2.17e-02	2267.06
CNTFR	Colon cancer	P26992	IVW	0.92 (0.89; 0.95)	OR	2.1×10⁻⁶	2.08275e-06	23	19.99787	5.83e-01	2342
CNTFR	Non-Hodgkin lymphoma	P26992	IVW	1.07 (1.04; 1.09)	OR	2.4×10⁻⁷	2.36854e-07	25	32.89419	1.06e-01	2634.23
CNTFR	FEV1	P26992	IVW	-0.03 (-0.03; -0.02)	litres	1.0×10⁻¹⁰⁰	0	23	44.49866	3.07e-03	2026.92
CNTFR	FVC	P26992	IVW	-0.03 (-0.04; -0.02)	litres	1.0×10⁻¹⁰⁰	0	21	54.36495	5.11e-05	1884.53
CNTFR	PEF	P26992	IVW	-4.15 (-4.98; -3.31)	litres/min	1.0×10⁻¹⁰⁰	0	25	39.09653	2.67e-02	2819.23
CNTFR	CHD	P26992	IVW	1.05 (1.04; 1.07)	OR	1.7×10⁻¹⁰	1.7221e-10	26	22.04181	6.33e-01	2401.98
CNTFR	HF	P26992	IVW	1.06 (1.03; 1.09)	OR	5.6×10⁻⁶	5.63207e-06	23	33.95870	4.96e-02	2526.03
CNTFR	Intracranial aneurysms	P26992	IVW	1.30 (1.22; 1.39)	OR	1.8×10⁻¹⁵	1.77636e-15	21	36.41737	1.37e-02	2673.48
CNTFR	Subarachnoid hemorrhage	P26992	IVW	1.19 (1.11; 1.29)	OR	4.9×10⁻⁶	4.8693e-06	21	36.17944	1.47e-02	2673.48
CNTFR	CKD	P26992	IVW	1.16 (1.12; 1.20)	OR	1.0×10⁻¹⁰⁰	0	26	38.67181	3.97e-02	2116.75
CNTFR	eGFR	P26992	IVW	-0.00 (-0.00; -0.00)	SD of log(eGFR)	7.8×10⁻⁷	7.76685e-07	25	61.87006	3.46e-05	2056.85
CNTFR	HDL-C	P26992	IVW	-0.01 (-0.01; -0.00)	mmol/l	5.3×10⁻⁸	5.30881e-08	28	64.15029	7.35e-05	3072.72
CNTFR	LDL-C	P26992	IVW	-0.02 (-0.02; -0.01)	mmol/l	6.9×10⁻⁸	6.90925e-08	28	22.81763	6.95e-01	3072.72
CNTFR	Trig	P26992	IVW	0.02 (0.01; 0.03)	mmol/l	1.3×10⁻⁷	1.25678e-07	25	42.61323	1.10e-02	2833.05
CNTFR	Alzheimer's Disease	P26992	IVW	1.02 (1.01; 1.03)	OR	1.4×10⁻⁷	1.39513e-07	24	17.90138	7.63e-01	2033.83
ISG15	SBP	P05161	IVW	-0.34 (-0.47; -0.21)	mmHg	3.7×10⁻⁷	3.66922e-07	8	14.82627	3.83e-02	1299.82
ISG15	FVC	P05161	IVW	0.01 (0.01; 0.02)	litres	8.6×10⁻⁸	8.60528e-08	47	113.37973	1.30e-07	3637.64
ISG15	Abdominal Aortic Aneurysm	P05161	IVW	1.14 (1.08; 1.20)	OR	2.8×10⁻⁷	2.79212e-07	52	96.77784	1.15e-04	4531.35
ISG15	Ischemic stroke	P05161	IVW	1.10 (1.07; 1.14)	OR	2.3×10⁻⁹	2.34523e-09	41	57.99382	3.27e-02	4354.53
ISG15	Any stroke	P05161	IVW	1.08 (1.05; 1.11)	OR	4.7×10⁻⁸	4.73606e-08	42	57.75696	4.30e-02	4413.42
ISG15	SLE	P05161	IVW	1.32 (1.20; 1.46)	OR	1.6×10⁻⁸	1.62408e-08	27	36.23865	8.74e-02	5140.74
ISG15	eGFR	P05161	IVW	-0.00 (-0.01; -0.00)	SD of log(eGFR)	1.5×10⁻⁷	1.50916e-07	27	38.83814	5.05e-02	3472.51
ISG15	Apo-A1	P05161	IVW	0.01 (0.01; 0.02)	g/l	1.0×10⁻¹⁰⁰	0	38	100.10031	1.02e-07	2285.16
ISG15	HbA1c	P05161	IVW	0.12 (0.08; 0.16)	mmol/mol	6.1×10⁻¹⁰	6.08722e-10	52	82.12227	3.73e-03	4922.77
ISG15	HDL-C	P05161	IVW	0.02 (0.02; 0.02)	mmol/l	1.0×10⁻¹⁰⁰	0	42	104.16307	2.09e-07	3052.35
ISG15	LDL-C	P05161	IVW	0.02 (0.01; 0.02)	mmol/l	4.3×10⁻¹³	4.34541e-13	53	119.16336	3.46e-07	4959.7
ISG15	Lung cancer in smokers	P05161	IVW	0.86 (0.82; 0.90)	OR	4.0×10⁻¹⁰	4.04771e-10	38	47.31384	1.19e-01	5858.09
ISG15	Lung cancer in non smokers	P05161	IVW	1.39 (1.24; 1.56)	OR	9.3×10⁻⁹	9.27085e-09	28	29.61873	3.32e-01	5249.35
REG3A	Bladder cancer	Q06141	IVW	0.95 (0.94; 0.96)	OR	2.6×10⁻¹⁴	2.64233e-14	43	59.45296	3.91e-02	3767.6
REG3A	Cervical cancer	Q06141	IVW	0.96 (0.94; 0.98)	OR	5.0×10⁻⁷	5.04726e-07	45	48.74084	2.88e-01	4234.12
REG3A	Endometrial cancer	Q06141	IVW	1.05 (1.03; 1.06)	OR	4.0×10⁻⁷	4.00807e-07	44	64.57305	1.82e-02	4441.15
REG3A	Prostate cancer	Q06141	IVW	1.03 (1.02; 1.04)	OR	1.9×10⁻⁶	1.90823e-06	42	61.75433	1.96e-02	3942.45
REG3A	Thyroid cancer	Q06141	IVW	0.97 (0.96; 0.98)	OR	1.8×10⁻⁸	1.78889e-08	45	85.56256	1.76e-04	4263.73
REG3A	AF	Q06141	IVW	0.93 (0.91; 0.94)	OR	1.0×10⁻¹⁰⁰	0	57	110.60599	1.89e-05	5246.01
REG3A	DCM	Q06141	IVW	1.38 (1.26; 1.51)	OR	3.8×10⁻¹²	3.8447e-12	58	75.65090	4.98e-02	5193.63
REG3A	HF	Q06141	IVW	0.90 (0.89; 0.92)	OR	1.0×10⁻¹⁰⁰	0	53	105.15589	1.83e-05	4576
REG3A	Large artery stroke	Q06141	IVW	1.22 (1.14; 1.32)	OR	5.9×10⁻⁸	5.88726e-08	52	103.56180	1.93e-05	4558.44
REG3A	Non-ischemic CM	Q06141	IVW	0.84 (0.81; 0.87)	OR	1.0×10⁻¹⁰⁰	0	56	90.61408	1.77e-03	5086.44
REG3A	eGFR	Q06141	IVW	0.00 (0.00; 0.00)	SD of log(eGFR)	9.5×10⁻¹⁴	9.50351e-14	53	138.53623	8.50e-10	4583.12
REG3A	Glucose	Q06141	IVW	-0.02 (-0.03; -0.01)	mmol/l	9.8×10⁻⁹	9.7933e-09	60	67.57618	2.08e-01	5393.85
REG3A	LPa	Q06141	IVW	1.46 (1.15; 1.77)	nmol/l	1.0×10⁻¹⁰⁰	0	55	134.01440	9.54e-09	4901.34
REG3A	Dementia, Lewy Body	Q06141	IVW	1.21 (1.12; 1.30)	OR	6.3×10⁻⁷	6.25893e-07	51	71.22450	2.59e-02	4591.84
REG3A	ALS	Q06141	IVW	1.14 (1.10; 1.19)	OR	5.0×10⁻¹¹	5.02716e-11	56	59.34470	3.20e-01	4882.89
GBP1	Non-ischemic CM	P32455	IVW	0.77 (0.70; 0.86)	OR	3.7×10⁻⁶	3.73328e-06	12	11.20859	4.26e-01	1115.95
GBP1	Pneumonia	P32455	IVW	0.94 (0.92; 0.96)	OR	6.2×10⁻⁷	6.18152e-07	13	6.65609	8.79e-01	1688.97
GBP1	Cerebral Small Vessel	P32455	IVW	0.76 (0.68; 0.85)	OR	2.3×10⁻⁶	2.31768e-06	12	25.34741	8.11e-03	1115.95
BPIFB1	DBP	Q8TDL5	IVW	0.07 (0.05; 0.10)	mmHg	1.6×10⁻⁷	1.56641e-07	42	76.58625	6.26e-04	6802.94
BPIFB1	AF	Q8TDL5	IVW	1.02 (1.01; 1.03)	OR	9.4×10⁻⁷	9.4365e-07	56	149.07288	1.30e-10	9017.22
BPIFB1	HF	Q8TDL5	IVW	0.97 (0.96; 0.98)	OR	1.3×10⁻⁷	1.26091e-07	52	116.80683	4.49e-07	8381.67
BPIFB1	Small vessel stroke	Q8TDL5	IVW	0.91 (0.88; 0.94)	OR	6.9×10⁻⁸	6.92639e-08	52	142.04069	1.60e-10	8139.21
BPIFB1	VTE	Q8TDL5	IVW	1.03 (1.02; 1.05)	OR	5.1×10⁻⁶	5.14772e-06	53	113.31446	1.90e-06	8163.55
BPIFB1	Glucose	Q8TDL5	IVW	-0.01 (-0.02; -0.01)	mmol/l	3.7×10⁻⁸	3.65305e-08	52	100.23043	4.70e-05	8314.27
BPIFB1	HbA1c	Q8TDL5	IVW	-0.07 (-0.09; -0.05)	mmol/mol	3.0×10⁻¹²	2.95164e-12	56	106.72596	3.64e-05	8811.36
BPIFB1	HDL-C	Q8TDL5	IVW	0.00 (0.00; 0.00)	mmol/l	5.7×10⁻⁷	5.67481e-07	55	115.64496	2.22e-06	8822.15
BPIFB1	ALS	Q8TDL5	IVW	1.07 (1.04; 1.10)	OR	2.6×10⁻⁷	2.56475e-07	50	73.07311	1.45e-02	7386.13
BPIFB1	Cerebral Small Vessel	Q8TDL5	IVW	1.13 (1.10; 1.16)	OR	1.0×10⁻¹⁰⁰	0	50	92.52818	1.71e-04	7724.61
BPIFB1	Parkinson's	Q8TDL5	IVW	0.88 (0.85; 0.90)	OR	1.0×10⁻¹⁰⁰	0	52	110.33990	2.93e-06	8323.92
LOXL3	Apo-A1	P58215	IVW	0.01 (0.01; 0.02)	g/l	2.6×10⁻⁷	2.6434e-07	8	15.24583	3.30e-02	571.98
LOXL3	HDL-C	P58215	IVW	0.03 (0.02; 0.03)	mmol/l	4.2×10⁻¹¹	4.24119e-11	8	4.83081	6.81e-01	571.98
REG3G	SBP	Q6UW15	IVW	0.04 (0.03; 0.05)	mmHg	8.6×10⁻¹²	8.61555e-12	76	150.32747	5.72e-07	26879.4
REG3G	Endometrial cancer	Q6UW15	IVW	1.03 (1.02; 1.04)	OR	1.3×10⁻¹¹	1.34135e-11	54	73.64682	3.18e-02	15066.7
REG3G	FEV1	Q6UW15	IVW	-0.00 (-0.00; -0.00)	litres	2.9×10⁻¹⁰	2.91377e-10	85	167.52815	1.68e-07	23163.4
REG3G	PEF	Q6UW15	IVW	-1.36 (-1.58; -1.13)	litres/min	1.0×10⁻¹⁰⁰	0	83	138.40405	9.91e-05	22210.5
REG3G	Abdominal Aortic Aneurysm	Q6UW15	IVW	0.92 (0.91; 0.94)	OR	1.0×10⁻¹⁰⁰	0	91	161.36387	5.80e-06	24410.6
REG3G	HF	Q6UW15	IVW	0.97 (0.96; 0.98)	OR	1.5×10⁻¹²	1.4786e-12	71	125.26757	5.55e-05	12319.1
REG3G	Small vessel stroke	Q6UW15	IVW	0.93 (0.90; 0.96)	OR	1.3×10⁻⁶	1.29418e-06	77	160.70207	5.13e-08	12568.3
REG3G	Subarachnoid hemorrhage	Q6UW15	IVW	1.08 (1.05; 1.12)	OR	4.9×10⁻⁷	4.86315e-07	45	59.37719	6.07e-02	19237.1
REG3G	Influenza Not Pneumonia	Q6UW15	IVW	1.09 (1.07; 1.12)	OR	1.6×10⁻¹⁵	1.55431e-15	74	122.56658	2.52e-04	12273.8
REG3G	Rheumatoid Arthritis	Q6UW15	IVW	0.97 (0.96; 0.98)	OR	1.8×10⁻¹⁰	1.82791e-10	59	153.15209	1.61e-10	17913.7
REG3G	eGFR	Q6UW15	IVW	0.00 (0.00; 0.00)	SD of log(eGFR)	1.0×10⁻¹⁰⁰	0	76	172.56162	1.17e-09	16450.3
REG3G	HbA1c	Q6UW15	IVW	0.04 (0.03; 0.05)	mmol/mol	2.4×10⁻¹¹	2.38574e-11	92	147.88182	1.53e-04	24705
REG3G	PBC	Q6UW15	IVW	1.24 (1.17; 1.32)	OR	6.3×10⁻¹²	6.27276e-12	22	23.61428	3.12e-01	9158.32
REG3G	Lung cancer in smokers	Q6UW15	IVW	0.95 (0.93; 0.97)	OR	5.8×10⁻⁷	5.79531e-07	80	108.88265	1.46e-02	29920.8
REG3G	Lung cancer in non smokers	Q6UW15	IVW	1.10 (1.06; 1.15)	OR	4.2×10⁻⁶	4.24627e-06	58	65.63907	2.02e-01	17042.9
ATRN	DBP	O75882	IVW	-0.06 (-0.08; -0.04)	mmHg	3.3×10⁻⁷	3.32856e-07	63	150.46023	2.58e-09	15750.2
ATRN	Bladder cancer	O75882	IVW	0.98 (0.97; 0.99)	OR	7.3×10⁻⁸	7.326e-08	46	74.43008	3.77e-03	8560.66
ATRN	Cervical cancer	O75882	IVW	0.99 (0.98; 0.99)	OR	1.9×10⁻⁶	1.85075e-06	48	126.06587	3.74e-09	11816.6
ATRN	Ovarian cancer	O75882	IVW	1.01 (1.01; 1.01)	OR	4.7×10⁻¹⁴	4.70735e-14	44	93.25489	1.42e-05	11060.8
ATRN	Prostate cancer	O75882	IVW	1.01 (1.01; 1.02)	OR	1.6×10⁻⁷	1.61385e-07	43	79.53327	4.16e-04	6340.89
ATRN	Stroke volume	O75882	IVW	-0.06 (-0.07; -0.05)	RIN	1.0×10⁻¹⁰⁰	0	64	144.34534	2.51e-08	8468.13
ATRN	FEV1	O75882	IVW	0.01 (0.00; 0.01)	litres	1.5×10⁻¹¹	1.5363e-11	68	169.89617	6.79e-11	16529.6
ATRN	Abdominal Aortic Aneurysm	O75882	IVW	0.92 (0.89; 0.94)	OR	2.2×10⁻⁹	2.19421e-09	66	115.38304	1.20e-04	15392.4
ATRN	AF	O75882	IVW	0.95 (0.94; 0.96)	OR	1.0×10⁻¹⁰⁰	0	64	197.09976	9.99e-16	13239.6
ATRN	Any stroke	O75882	IVW	0.96 (0.95; 0.97)	OR	1.3×10⁻¹²	1.3185e-12	67	156.89579	2.28e-09	14417.4
ATRN	Cardioembolic stroke	O75882	IVW	0.93 (0.91; 0.96)	OR	2.2×10⁻⁸	2.18797e-08	68	168.94175	9.14e-11	14656
ATRN	Small vessel stroke	O75882	IVW	0.90 (0.88; 0.93)	OR	5.0×10⁻¹³	5.02709e-13	70	118.19089	2.11e-04	15208.4
ATRN	Influenza Not Pneumonia	O75882	IVW	1.07 (1.04; 1.09)	OR	2.0×10⁻⁹	1.99101e-09	63	146.52677	8.46e-09	15502.9
ATRN	SLE	O75882	IVW	1.15 (1.09; 1.22)	OR	1.6×10⁻⁶	1.60705e-06	50	98.92953	3.16e-05	11923
ATRN	Apo-B	O75882	IVW	0.00 (0.00; 0.00)	g/l	1.0×10⁻¹⁰⁰	0	58	139.02709	8.34e-09	12910.5
ATRN	Glucose	O75882	IVW	-0.01 (-0.02; -0.01)	mmol/l	1.0×10⁻¹⁰⁰	0	68	149.35035	3.24e-08	16596.5
ATRN	LDL-C	O75882	IVW	0.01 (0.01; 0.01)	mmol/l	1.0×10⁻¹⁰⁰	0	63	134.42662	2.87e-07	15824.7
ATRN	Dementia, Lewy Body	O75882	IVW	1.15 (1.10; 1.21)	OR	1.2×10⁻⁹	1.19572e-09	64	160.35422	1.94e-10	9433.53
ATRN	Cerebral Small Vessel	O75882	IVW	0.94 (0.91; 0.96)	OR	1.4×10⁻⁶	1.44198e-06	63	116.52616	3.43e-05	9274.07
ATRN	Graves' Disease	O75882	IVW	0.82 (0.79; 0.86)	OR	1.0×10⁻¹⁰⁰	0	55	104.80696	4.20e-05	8852.66
ATRN	T2DM	O75882	IVW	0.96 (0.95; 0.97)	OR	1.0×10⁻¹⁰⁰	0	67	155.81544	3.16e-09	15332.5
RNASE3	Stroke volume	P12724	IVW	0.03 (0.02; 0.05)	RIN	6.1×10⁻¹⁰	6.13377e-10	58	81.69160	1.77e-02	6252.39
RNASE3	AF	P12724	IVW	1.04 (1.02; 1.05)	OR	4.0×10⁻⁹	4.04914e-09	59	88.14685	6.52e-03	6393.17
RNASE3	Cardioembolic stroke	P12724	IVW	0.90 (0.86; 0.93)	OR	1.6×10⁻⁷	1.60329e-07	50	89.87426	3.33e-04	5657.51
RNASE3	DCM	P12724	IVW	0.81 (0.75; 0.87)	OR	1.1×10⁻⁷	1.11503e-07	51	62.30698	1.14e-01	5899.29
RNASE3	Large artery stroke	P12724	IVW	1.18 (1.12; 1.24)	OR	5.3×10⁻¹⁰	5.30322e-10	50	70.15018	2.53e-02	5729.14
RNASE3	Small vessel stroke	P12724	IVW	1.15 (1.10; 1.21)	OR	6.3×10⁻⁹	6.32555e-09	51	72.48148	2.05e-02	5684.61
RNASE3	Influenza Not Pneumonia	P12724	IVW	1.15 (1.10; 1.20)	OR	3.4×10⁻¹⁰	3.37411e-10	57	80.40521	1.80e-02	6107.43
RNASE3	HDL-C	P12724	IVW	0.00 (0.00; 0.01)	mmol/l	6.6×10⁻⁹	6.61861e-09	59	93.67974	2.08e-03	6390.64
HEXIM1	DBP	O94992	IVW	1.52 (1.40; 1.64)	mmHg	1.0×10⁻¹⁰⁰	0	9	39.85168	3.41e-06	406.73
HEXIM1	SBP	O94992	IVW	3.50 (3.28; 3.73)	mmHg	1.0×10⁻¹⁰⁰	0	6	28.35712	3.10e-05	316.65
HEXIM1	FEV1	O94992	IVW	-0.04 (-0.05; -0.04)	litres	1.0×10⁻¹⁰⁰	0	11	30.54755	6.97e-04	476.23
HEXIM1	FVC	O94992	IVW	-0.05 (-0.07; -0.04)	litres	1.0×10⁻¹⁰⁰	0	10	37.08533	2.54e-05	442.96
HEXIM1	PEF	O94992	IVW	-9.36 (-11.46; -7.25)	litres/min	1.0×10⁻¹⁰⁰	0	11	15.83019	1.05e-01	476.23
HEXIM1	AF	O94992	IVW	0.86 (0.82; 0.90)	OR	2.8×10⁻¹¹	2.84066e-11	10	7.03922	6.33e-01	442.97
HEXIM1	CHD	O94992	IVW	1.10 (1.06; 1.15)	OR	1.2×10⁻⁶	1.19347e-06	11	14.15997	1.66e-01	476.23
HEXIM1	HF	O94992	IVW	1.32 (1.25; 1.40)	OR	1.0×10⁻¹⁰⁰	0	11	12.22662	2.70e-01	476.23
HEXIM1	Non-ischemic CM	O94992	IVW	1.64 (1.41; 1.89)	OR	4.6×10⁻¹¹	4.61813e-11	9	4.75963	7.83e-01	348.06
HEXIM1	Gout	O94992	IVW	1.25 (1.15; 1.37)	OR	3.1×10⁻⁷	3.11994e-07	11	2.77227	9.86e-01	476.23
HEXIM1	eGFR	O94992	IVW	-0.01 (-0.01; -0.00)	SD of log(eGFR)	1.2×10⁻⁷	1.17743e-07	11	13.45491	1.99e-01	476.23
HEXIM1	Apo-A1	O94992	IVW	0.01 (0.01; 0.02)	g/l	3.3×10⁻⁷	3.34352e-07	11	16.56185	8.46e-02	476.23
HEXIM1	Glucose	O94992	IVW	0.13 (0.11; 0.15)	mmol/l	1.0×10⁻¹⁰⁰	0	10	9.74633	3.71e-01	448.41
HEXIM1	Trig	O94992	IVW	0.05 (0.04; 0.07)	mmol/l	4.6×10⁻⁹	4.62489e-09	11	13.39274	2.03e-01	476.23
HEXIM1	Cerebral Small Vessel	O94992	IVW	1.33 (1.20; 1.47)	OR	1.0×10⁻⁷	1.00365e-07	11	7.75438	6.53e-01	492.99
HEXIM1	Parkinson's	O94992	IVW	1.93 (1.60; 2.33)	OR	7.6×10⁻¹²	7.62634e-12	8	8.99934	2.53e-01	314.81
HEXIM1	PBC	O94992	IVW	1.83 (1.42; 2.35)	OR	3.1×10⁻⁶	3.13408e-06	7	3.38763	7.59e-01	356.65
TREM2	Alzheimer's Disease	Q9NZC2	IVW	0.94 (0.92; 0.96)	OR	6.7×10⁻¹⁰	6.70854e-10	14	26.91831	1.28e-02	732.03
LGR4	DBP	Q9BXB1	IVW	0.63 (0.41; 0.86)	mmHg	4.0×10⁻⁸	3.9705e-08	8	53.41354	3.07e-09	562.97
LGR4	Stroke volume	Q9BXB1	IVW	-0.14 (-0.17; -0.10)	RIN	9.9×10⁻¹³	9.861e-13	13	8.78312	7.21e-01	692.23
LGR4	AF	Q9BXB1	IVW	0.88 (0.84; 0.92)	OR	2.9×10⁻⁸	2.94055e-08	13	22.17717	3.56e-02	692.23
LGR4	Ischemic stroke	Q9BXB1	IVW	0.83 (0.78; 0.89)	OR	2.1×10⁻⁷	2.11876e-07	13	11.77725	4.64e-01	755.82
LGR4	Any stroke	Q9BXB1	IVW	0.86 (0.81; 0.92)	OR	3.5×10⁻⁶	3.47001e-06	13	12.29862	4.22e-01	755.82
LGR4	DCM	Q9BXB1	IVW	0.56 (0.45; 0.71)	OR	1.5×10⁻⁶	1.53908e-06	13	8.46022	7.48e-01	692.23
LGR4	eGFR	Q9BXB1	IVW	0.01 (0.00; 0.01)	SD of log(eGFR)	3.6×10⁻⁶	3.62339e-06	13	7.28780	8.38e-01	755.82
LGR4	Apo-B	Q9BXB1	IVW	-0.02 (-0.02; -0.01)	g/l	1.0×10⁻¹⁰⁰	0	12	27.98918	3.25e-03	658.13
LGR4	HbA1c	Q9BXB1	IVW	-0.22 (-0.31; -0.13)	mmol/mol	2.5×10⁻⁶	2.53563e-06	13	25.81884	1.14e-02	692.23
LGR4	LDL-C	Q9BXB1	IVW	-0.05 (-0.06; -0.03)	mmol/l	2.4×10⁻¹³	2.44693e-13	13	42.58154	2.66e-05	692.23
LGR4	Trig	Q9BXB1	IVW	-0.05 (-0.07; -0.03)	mmol/l	2.2×10⁻⁸	2.19782e-08	10	37.30050	2.33e-05	528.29
LGR4	T2DM	Q9BXB1	IVW	1.12 (1.08; 1.17)	OR	4.5×10⁻⁸	4.48517e-08	13	56.57292	9.44e-08	755.82
TLR1	DBP	Q15399	IVW	-0.59 (-0.71; -0.48)	mmHg	1.0×10⁻¹⁰⁰	0	22	31.05943	7.27e-02	1085.37
TLR1	SBP	Q15399	IVW	-1.15 (-1.29; -1.00)	mmHg	1.0×10⁻¹⁰⁰	0	22	59.83992	1.35e-05	1187.21
TLR1	Cervical cancer	Q15399	IVW	0.98 (0.97; 0.99)	OR	1.5×10⁻⁶	1.47746e-06	20	50.94284	9.51e-05	1288.95
TLR1	Non-Hodgkin lymphoma	Q15399	IVW	1.01 (1.00; 1.01)	OR	2.8×10⁻⁶	2.76577e-06	19	60.72158	1.56e-06	846.9
TLR1	Stroke volume	Q15399	IVW	0.11 (0.08; 0.13)	RIN	1.0×10⁻¹⁰⁰	0	23	39.47488	1.24e-02	1353.25
TLR1	FEV1	Q15399	IVW	0.03 (0.02; 0.04)	litres	4.3×10⁻¹⁴	4.28546e-14	22	32.07287	5.76e-02	1295.34
TLR1	FVC	Q15399	IVW	0.02 (0.01; 0.03)	litres	8.1×10⁻⁷	8.09682e-07	23	24.36941	3.28e-01	1354.81
TLR1	Abdominal Aortic Aneurysm	Q15399	IVW	0.70 (0.65; 0.75)	OR	1.0×10⁻¹⁰⁰	0	25	55.65187	2.56e-04	1542.87
TLR1	Ischemic stroke	Q15399	IVW	0.87 (0.84; 0.90)	OR	1.0×10⁻¹⁰⁰	0	25	38.87226	2.82e-02	1324.06
TLR1	Any stroke	Q15399	IVW	0.90 (0.87; 0.93)	OR	3.5×10⁻¹²	3.52585e-12	25	36.72054	4.66e-02	1324.06
TLR1	CHD	Q15399	IVW	0.88 (0.86; 0.89)	OR	1.0×10⁻¹⁰⁰	0	22	60.34148	1.13e-05	1442.38
TLR1	Gout	Q15399	IVW	0.83 (0.78; 0.89)	OR	2.1×10⁻⁷	2.05368e-07	22	24.84391	2.54e-01	1187.86
TLR1	CKD	Q15399	IVW	1.11 (1.07; 1.15)	OR	1.3×10⁻⁹	1.30574e-09	24	36.41484	3.74e-02	1297.77
TLR1	eGFR	Q15399	IVW	-0.00 (-0.00; -0.00)	SD of log(eGFR)	2.3×10⁻⁶	2.25019e-06	22	34.02217	3.60e-02	1209.98
TLR1	HbA1c	Q15399	IVW	-0.20 (-0.26; -0.13)	mmol/mol	7.7×10⁻⁹	7.74811e-09	22	40.87426	5.81e-03	1261.33
TLR1	Parkinson's	Q15399	IVW	1.27 (1.17; 1.38)	OR	6.3×10⁻⁹	6.31456e-09	23	41.85909	6.50e-03	1111.48
TLR1	Atopic dermatitis	Q15399	IVW	0.74 (0.68; 0.79)	OR	4.0×10⁻¹⁵	3.9968e-15	24	43.05731	6.82e-03	1297.95
RNASET2	FEV1	O00584	IVW	-0.01 (-0.01; -0.00)	litres	2.1×10⁻⁷	2.09711e-07	67	123.47459	2.34e-05	10682.6
RNASET2	FVC	O00584	IVW	-0.01 (-0.01; -0.00)	litres	4.0×10⁻⁸	3.99271e-08	66	97.94078	5.16e-03	10652.9
RNASET2	Large artery stroke	O00584	IVW	0.87 (0.83; 0.91)	OR	1.5×10⁻¹¹	1.4579e-11	61	88.58654	9.62e-03	11964.4
RNASET2	Non-ischemic CM	O00584	IVW	0.93 (0.90; 0.95)	OR	7.5×10⁻⁸	7.45116e-08	64	85.95944	2.89e-02	10033.4
RNASET2	LDL-C	O00584	IVW	0.01 (0.00; 0.01)	mmol/l	5.9×10⁻⁶	5.89843e-06	67	99.91571	4.47e-03
RNASET2	Graves' Disease	O00584	IVW	0.83 (0.78; 0.89)	OR	6.9×10⁻⁸	6.93123e-08	34	88.82193	5.16e-07	5043.42
TLR3	Bladder cancer	O15455	IVW	1.01 (1.00; 1.01)	OR	9.3×10⁻⁷	9.2894e-07	90	211.55025	5.58e-12	15621.2
TLR3	Breast cancer	O15455	IVW	1.01 (1.00; 1.01)	OR	2.2×10⁻⁹	2.17516e-09	92	238.54459	3.55e-15	16711.2
TLR3	Cervical cancer	O15455	IVW	1.01 (1.00; 1.01)	OR	1.2×10⁻¹⁰	1.2465e-10	96	200.56026	1.56e-09	27117.5
TLR3	Endometrial cancer	O15455	IVW	1.00 (1.00; 1.00)	OR	1.4×10⁻⁹	1.4316e-09	96	186.77983	5.96e-08	26366.4
TLR3	Prostate cancer	O15455	IVW	0.99 (0.99; 1.00)	OR	1.9×10⁻⁶	1.87745e-06	100	210.13433	5.44e-10	26600.2
TLR3	Thyroid cancer	O15455	IVW	1.02 (1.02; 1.03)	OR	1.1×10⁻⁸	1.10335e-08	98	214.68979	6.90e-11	30639.4
TLR3	FEV1	O15455	IVW	-0.00 (-0.00; -0.00)	litres	3.8×10⁻⁷	3.84145e-07	142	319.40611	7.77e-16	33598.8
TLR3	Abdominal Aortic Aneurysm	O15455	IVW	0.94 (0.92; 0.95)	OR	2.2×10⁻¹⁶	2.2204e-16	145	358.78315	<0.01	28066.3
TLR3	Ischemic stroke	O15455	IVW	0.97 (0.96; 0.99)	OR	3.4×10⁻⁶	3.40872e-06	125	246.32438	4.13e-10	22085.6
TLR3	Any stroke	O15455	IVW	0.97 (0.96; 0.98)	OR	4.5×10⁻¹²	4.53193e-12	125	264.67204	3.22e-12	24295.8
TLR3	Cardioembolic stroke	O15455	IVW	0.95 (0.93; 0.97)	OR	1.0×10⁻⁸	1.03786e-08	125	243.54800	8.37e-10	28111.3
TLR3	DCM	O15455	IVW	1.10 (1.06; 1.14)	OR	6.2×10⁻⁷	6.21331e-07	118	245.64193	3.74e-11	30417.1
TLR3	HF	O15455	IVW	0.98 (0.98; 0.99)	OR	5.4×10⁻¹¹	5.38944e-11	140	276.82559	3.44e-11	41060.6
TLR3	Non-ischemic CM	O15455	IVW	0.95 (0.93; 0.96)	OR	1.4×10⁻¹²	1.41998e-12	124	314.45154	<0.01	19836.3
TLR3	Apo-A1	O15455	IVW	-0.00 (-0.00; -0.00)	g/l	1.8×10⁻⁶	1.80145e-06	132	300.40536	2.44e-15	26876.2
TLR3	HbA1c	O15455	IVW	-0.02 (-0.03; -0.01)	mmol/mol	5.6×10⁻⁶	5.6363e-06	138	260.91067	9.33e-10	36754.4
TLR3	HDL-C	O15455	IVW	-0.00 (-0.00; -0.00)	mmol/l	1.6×10⁻⁶	1.60783e-06	131	327.10186	<0.01	26107
TLR3	Alzheimer's Disease	O15455	IVW	1.00 (0.99; 1.00)	OR	3.2×10⁻⁷	3.18634e-07	138	232.86293	6.06e-07	29844.1
TLR3	T2DM	O15455	IVW	0.98 (0.97; 0.98)	OR	2.1×10⁻¹³	2.06057e-13	120	204.08292	1.99e-06	21467.4
CNPY3	DBP	Q9BT09	IVW	-0.39 (-0.49; -0.30)	mmHg	1.3×10⁻¹⁵	1.33227e-15	12	8.44778	6.73e-01	759.98
CNPY3	SBP	Q9BT09	IVW	-0.72 (-0.89; -0.55)	mmHg	1.0×10⁻¹⁰⁰	0	12	21.93625	2.49e-02	759.98
CNPY3	Non-Hodgkin lymphoma	Q9BT09	IVW	1.03 (1.02; 1.04)	OR	2.5×10⁻⁶	2.5329e-06	10	48.43267	2.12e-07	706.13
CNPY3	Rheumatoid Arthritis	Q9BT09	IVW	0.92 (0.89; 0.94)	OR	3.5×10⁻¹⁰	3.51643e-10	13	11.19160	5.13e-01	855.26
CNPY3	eGFR	Q9BT09	IVW	-0.01 (-0.01; -0.00)	SD of log(eGFR)	5.3×10⁻⁸	5.31096e-08	10	19.14065	2.40e-02	675.16
CNPY3	Apo-A1	Q9BT09	IVW	-0.02 (-0.03; -0.02)	g/l	3.5×10⁻¹³	3.54161e-13	7	21.93830	1.24e-03	320.06
CNPY3	Apo-B	Q9BT09	IVW	0.02 (0.02; 0.03)	g/l	2.9×10⁻¹²	2.85816e-12	8	16.84568	1.84e-02	426.45
CNPY3	HDL-C	Q9BT09	IVW	-0.02 (-0.03; -0.01)	mmol/l	4.4×10⁻⁷	4.35539e-07	8	24.84351	8.09e-04	414.29
CNPY3	LDL-C	Q9BT09	IVW	0.07 (0.06; 0.08)	mmol/l	1.0×10⁻¹⁰⁰	0	11	24.64059	6.07e-03	1272.62
CNPY3	Trig	Q9BT09	IVW	-0.06 (-0.07; -0.04)	mmol/l	1.0×10⁻¹⁰⁰	0	12	6.20033	8.60e-01	759.98
CNPY3	Parkinson's	Q9BT09	IVW	0.75 (0.68; 0.82)	OR	5.7×10⁻⁹	5.66079e-09	12	26.31992	5.81e-03	730.19
CNPY3	Lung cancer in smokers	Q9BT09	IVW	1.49 (1.32; 1.68)	OR	6.5×10⁻¹¹	6.45104e-11	12	8.65089	6.54e-01	790.62
MX1	SBP	P20591	IVW	0.23 (0.15; 0.31)	mmHg	1.8×10⁻⁸	1.76659e-08	62	75.98872	9.36e-02	6456.62
MX1	DCM	P20591	IVW	0.82 (0.76; 0.89)	OR	5.6×10⁻⁶	5.60623e-06	68	91.32452	2.58e-02	6826.49
MX1	VTE	P20591	IVW	1.05 (1.03; 1.08)	OR	3.7×10⁻⁶	3.66752e-06	74	128.79096	6.15e-05	5564.92
MX1	Alzheimer's Disease	P20591	IVW	0.98 (0.97; 0.99)	OR	6.9×10⁻¹²	6.85563e-12	69	108.64843	1.27e-03	5798.74
APOA4	FVC	P06727	IVW	0.07 (0.05; 0.09)	litres	3.8×10⁻¹⁰	3.84856e-10	8	12.59358	8.27e-02	462.25
APOA4	CKD	P06727	Egger	0.69 (0.60; 0.80)	OR	8.3×10⁻⁷	8.32133e-07	10	5.93961	6.54e-01	538.89
APOA4	Apo-B	P06727	IVW	0.02 (0.01; 0.02)	g/l	1.1×10⁻⁶	1.05187e-06	5	21.73276	2.27e-04	351.99
NCF1	AF	P14598	IVW	1.16 (1.09; 1.23)	OR	1.5×10⁻⁶	1.54373e-06	12	40.57195	2.85e-05	1221.86
IL11RA	DBP	Q14626	IVW	-0.32 (-0.37; -0.26)	mmHg	1.0×10⁻¹⁰⁰	0	23	98.64853	1.11e-11	4256.62
IL11RA	SBP	Q14626	IVW	-0.45 (-0.56; -0.35)	mmHg	1.0×10⁻¹⁰⁰	0	22	50.06225	3.58e-04	3758.01
IL11RA	Breast cancer	Q14626	IVW	1.03 (1.02; 1.03)	OR	3.7×10⁻⁹	3.74064e-09	24	36.03021	4.10e-02	6166.6
IL11RA	Non-Hodgkin lymphoma	Q14626	IVW	0.97 (0.96; 0.98)	OR	2.6×10⁻⁷	2.56483e-07	26	64.58216	2.37e-05	6606.64
IL11RA	Abdominal Aortic Aneurysm	Q14626	IVW	0.86 (0.82; 0.91)	OR	2.6×10⁻⁹	2.63767e-09	29	61.46586	2.64e-04	4802.93
IL11RA	AF	Q14626	IVW	1.07 (1.04; 1.09)	OR	2.1×10⁻⁹	2.11829e-09	25	36.23100	5.21e-02	3723.18
IL11RA	Pneumonia	Q14626	IVW	0.95 (0.93; 0.97)	OR	4.0×10⁻⁶	3.98172e-06	26	61.53186	6.41e-05	6405.96
IL11RA	CKD	Q14626	IVW	0.94 (0.92; 0.96)	OR	5.3×10⁻¹⁰	5.26303e-10	29	60.06832	3.99e-04	5791.31
IL11RA	eGFR	Q14626	IVW	0.00 (0.00; 0.00)	SD of log(eGFR)	2.0×10⁻¹²	1.99485e-12	27	68.17288	1.22e-05	5073.16
IL11RA	LPa	Q14626	IVW	0.94 (0.60; 1.29)	nmol/l	5.9×10⁻⁸	5.85272e-08	29	49.64104	7.09e-03	4802.93
IL11RA	Cerebral Small Vessel	Q14626	IVW	0.88 (0.85; 0.91)	OR	3.2×10⁻¹¹	3.22373e-11	26	39.06476	3.63e-02	4916.9
IL11RA	NAFLD	Q14626	IVW	1.74 (1.43; 2.12)	OR	3.7×10⁻⁸	3.71423e-08	20	45.80951	5.27e-04	7470.27
IL11RA	T2DM	Q14626	IVW	0.96 (0.95; 0.97)	OR	4.6×10⁻⁸	4.64834e-08	27	79.12152	2.86e-07	4661.26
IL11RA	Lung cancer in smokers	Q14626	IVW	1.07 (1.04; 1.11)	OR	3.4×10⁻⁶	3.38393e-06	30	54.14451	3.11e-03	7441.76
CHST4	FVC	Q8NCG5	IVW	-0.07 (-0.09; -0.05)	litres	2.3×10⁻⁹	2.27063e-09	6	22.13558	4.93e-04	256.66
CHST4	HDL-C	Q8NCG5	IVW	0.03 (0.02; 0.04)	mmol/l	4.1×10⁻⁷	4.13004e-07	6	13.82165	1.68e-02	256.66
GBP2	DBP	P32456	IVW	0.74 (0.51; 0.97)	mmHg	2.5×10⁻¹⁰	2.47838e-10	6	4.68496	4.56e-01	292.77
PARK7	Ischemic stroke	Q99497	IVW	0.75 (0.70; 0.80)	OR	2.2×10⁻¹⁶	2.2204e-16	14	10.88029	6.21e-01	921.3
PARK7	Any stroke	Q99497	IVW	0.82 (0.77; 0.88)	OR	2.1×10⁻⁹	2.14774e-09	14	11.01483	6.10e-01	921.3
PARK7	Cardioembolic stroke	Q99497	IVW	0.64 (0.55; 0.74)	OR	4.3×10⁻⁹	4.34083e-09	14	16.53340	2.22e-01	921.3
PARK7	Pneumonia	Q99497	IVW	1.10 (1.06; 1.14)	OR	2.5×10⁻⁶	2.45708e-06	15	6.17386	9.62e-01	976.29
PARK7	HDL-C	Q99497	IVW	0.02 (0.01; 0.02)	mmol/l	1.8×10⁻⁷	1.78823e-07	15	16.82921	2.65e-01	934.94
PARK7	PBC	Q99497	IVW	0.43 (0.35; 0.52)	OR	4.4×10⁻¹⁶	4.4409e-16	8	4.98489	6.62e-01	650.17
SFTPD	Colon cancer	P35247	IVW	1.01 (1.01; 1.01)	OR	9.7×10⁻⁷	9.71935e-07	49	129.96207	1.76e-09	15503.9
SFTPD	Melanoma	P35247	IVW	0.99 (0.99; 0.99)	OR	1.8×10⁻¹³	1.83853e-13	45	114.87713	3.03e-08	27649.1
SFTPD	Thyroid cancer	P35247	IVW	0.98 (0.97; 0.99)	OR	1.8×10⁻⁸	1.84122e-08	48	141.11482	2.42e-11	30918.8
SFTPD	Stroke volume	P35247	IVW	-0.01 (-0.02; -0.01)	RIN	9.6×10⁻¹²	9.63674e-12	90	127.56287	4.62e-03	38474.1
SFTPD	CHD	P35247	IVW	1.03 (1.02; 1.03)	OR	1.0×10⁻¹⁰⁰	0	66	164.81758	1.26e-10	25882.4
SFTPD	Gout	P35247	IVW	0.96 (0.94; 0.97)	OR	3.1×10⁻¹¹	3.10947e-11	66	191.51282	2.11e-14	26544.5
SFTPD	Influenza Not Pneumonia	P35247	IVW	1.03 (1.02; 1.05)	OR	9.0×10⁻⁹	9.01902e-09	79	135.03527	6.60e-05	46541.7
SFTPD	Pneumonia	P35247	IVW	1.01 (1.01; 1.02)	OR	7.2×10⁻¹⁰	7.15149e-10	80	131.61966	1.88e-04	46753
SFTPD	Apo-B	P35247	IVW	-0.00 (-0.00; -0.00)	g/l	1.0×10⁻¹⁰⁰	0	80	181.69702	4.58e-10	28253.9
SFTPD	LDL-C	P35247	IVW	-0.01 (-0.01; -0.01)	mmol/l	1.0×10⁻¹⁰⁰	0	79	170.95044	6.59e-09	27625.2
SFTPD	Parkinson's	P35247	IVW	0.94 (0.92; 0.97)	OR	7.9×10⁻⁷	7.88608e-07	63	114.00143	6.41e-05	41915.4
SFTPD	T2DM	P35247	IVW	1.02 (1.01; 1.02)	OR	6.7×10⁻¹⁰	6.69128e-10	76	186.51747	1.78e-11	44629.4
APOE	DBP	P02649	IVW	0.19 (0.14; 0.24)	mmHg	4.4×10⁻¹⁴	4.44089e-14	29	46.16029	1.68e-02	3689.22
APOE	SBP	P02649	IVW	0.45 (0.32; 0.58)	mmHg	7.5×10⁻¹²	7.50666e-12	20	53.31608	4.19e-05	1858.83
APOE	Ovarian cancer	P02649	IVW	1.11 (1.07; 1.16)	OR	1.5×10⁻⁷	1.45021e-07	35	40.43180	2.07e-01	3214.7
APOE	AF	P02649	IVW	1.07 (1.04; 1.09)	OR	7.0×10⁻⁸	6.96536e-08	48	69.13728	1.94e-02	3512.62
APOE	Ischemic stroke	P02649	IVW	1.09 (1.06; 1.12)	OR	6.0×10⁻⁸	5.96584e-08	42	96.60767	2.20e-06	3629.06
APOE	Cardioembolic stroke	P02649	IVW	1.16 (1.10; 1.23)	OR	6.0×10⁻⁷	5.9905e-07	45	73.12154	3.79e-03	3798.86
APOE	CHD	P02649	IVW	1.10 (1.07; 1.12)	OR	7.4×10⁻¹²	7.40052e-12	35	117.25752	4.38e-11	1869.41
APOE	HF	P02649	IVW	1.06 (1.04; 1.08)	OR	6.2×10⁻¹⁰	6.24276e-10	40	73.34428	7.17e-04	4142.06
APOE	Apo-A1	P02649	IVW	-0.01 (-0.02; -0.01)	g/l	1.1×10⁻¹¹	1.06828e-11	26	147.81015	<0.01	1310.65
APOE	Apo-B	P02649	Egger	-0.11 (-0.15; -0.06)	g/l	6.5×10⁻⁷	6.52247e-07	5	44.37410	1.26e-09	240.18
APOE	HbA1c	P02649	IVW	0.23 (0.17; 0.29)	mmol/mol	9.3×10⁻¹⁵	9.32587e-15	36	115.53116	1.55e-10	2601.91
APOE	HDL-C	P02649	IVW	0.02 (0.01; 0.02)	mmol/l	3.6×10⁻¹⁵	3.55271e-15	29	462.49129	<0.01	1918.07
APOE	LDL-C	P02649	IVW	0.22 (0.19; 0.24)	mmol/l	1.0×10⁻¹⁰⁰	0	13	281.70076	<0.01	669.84
APOE	LPa	P02649	IVW	2.75 (2.29; 3.21)	nmol/l	1.0×10⁻¹⁰⁰	0	46	122.69407	3.98e-09	3387.83
APOE	Trig	P02649	IVW	-0.20 (-0.21; -0.19)	mmol/l	1.0×10⁻¹⁰⁰	0	20	207.49383	<0.01	1766.96
APOE	Dementia, Lewy Body	P02649	IVW	0.36 (0.30; 0.45)	OR	1.0×10⁻¹⁰⁰	0	31	99.30633	2.39e-09	1878.28
APOE	Cerebral Small Vessel	P02649	IVW	0.84 (0.81; 0.88)	OR	1.6×10⁻¹⁵	1.55431e-15	43	110.84188	4.04e-08	5090.76
APOE	T2DM	P02649	IVW	1.12 (1.10; 1.15)	OR	1.0×10⁻¹⁰⁰	0	41	83.81370	6.13e-05	3444.53
APCS	Abdominal Aortic Aneurysm	P02743	IVW	1.15 (1.09; 1.21)	OR	6.1×10⁻⁸	6.13866e-08	23	60.22789	2.07e-05	2780.26
APCS	Ischemic stroke	P02743	IVW	0.94 (0.92; 0.96)	OR	5.2×10⁻¹⁰	5.23734e-10	28	25.01660	5.74e-01	3094.4
APCS	Any stroke	P02743	IVW	0.92 (0.91; 0.94)	OR	1.0×10⁻¹⁰⁰	0	28	27.72704	4.25e-01	3218.77
APCS	Intracranial aneurysms	P02743	IVW	1.17 (1.10; 1.25)	OR	6.1×10⁻⁷	6.10648e-07	17	36.30337	2.63e-03	1697.72
APCS	Large artery stroke	P02743	IVW	0.78 (0.73; 0.82)	OR	1.0×10⁻¹⁰⁰	0	28	42.07709	3.23e-02	3022.68
APCS	Subarachnoid hemorrhage	P02743	IVW	1.18 (1.12; 1.23)	OR	8.1×10⁻¹¹	8.05602e-11	17	28.90975	2.46e-02	1661.33
APCS	Pneumonia	P02743	IVW	0.95 (0.93; 0.96)	OR	9.8×10⁻¹¹	9.78553e-11	20	63.89389	9.23e-07	2506.24
APCS	eGFR	P02743	IVW	0.00 (0.00; 0.00)	SD of log(eGFR)	2.8×10⁻⁸	2.772e-08	28	59.27410	3.28e-04	3223.62
APCS	Glucose	P02743	IVW	-0.02 (-0.03; -0.02)	mmol/l	1.5×10⁻¹⁰	1.48337e-10	25	45.71074	4.79e-03	2827.58
APCS	LPa	P02743	IVW	0.99 (0.63; 1.35)	nmol/l	8.7×10⁻⁸	8.73081e-08	24	40.52857	1.34e-02	2675.74
APCS	Dementia, Lewy Body	P02743	IVW	1.38 (1.27; 1.51)	OR	6.0×10⁻¹³	5.99742e-13	23	46.49893	1.70e-03	2786.61
APCS	Cerebral Small Vessel	P02743	IVW	0.84 (0.81; 0.88)	OR	1.0×10⁻¹⁰⁰	0	23	28.60957	1.56e-01	2981.86
APCS	Lung cancer in smokers	P02743	IVW	0.87 (0.83; 0.92)	OR	2.8×10⁻⁷	2.82809e-07	25	46.85728	3.49e-03	3122.57
CCL21	FVC	O00585	IVW	0.03 (0.02; 0.04)	litres	3.0×10⁻⁶	3.00757e-06	18	77.88655	9.08e-10	829.53
CCL21	Pneumonia	O00585	IVW	0.90 (0.86; 0.94)	OR	2.8×10⁻⁷	2.81685e-07	19	13.90228	7.35e-01	843.5
TYRO3	FVC	Q06418	IVW	-0.04 (-0.05; -0.03)	litres	5.1×10⁻¹⁰	5.07921e-10	12	11.98237	3.65e-01	869.18
TYRO3	AF	Q06418	IVW	1.17 (1.12; 1.22)	OR	1.4×10⁻¹²	1.44085e-12	12	37.54566	9.33e-05	869.18
TYRO3	VTE	Q06418	IVW	1.18 (1.11; 1.25)	OR	9.5×10⁻⁸	9.47876e-08	12	27.81031	3.46e-03	869.18
TYRO3	Pneumonia	Q06418	IVW	1.11 (1.06; 1.17)	OR	3.8×10⁻⁶	3.75609e-06	11	14.84775	1.38e-01	723.09
TYRO3	eGFR	Q06418	IVW	0.01 (0.00; 0.01)	SD of log(eGFR)	2.1×10⁻⁶	2.09516e-06	12	21.87099	2.54e-02	869.18
TYRO3	Apo-A1	Q06418	IVW	-0.02 (-0.03; -0.01)	g/l	1.9×10⁻⁷	1.94471e-07	6	5.35393	3.74e-01	373.09
TYRO3	Apo-B	Q06418	IVW	0.01 (0.01; 0.02)	g/l	5.3×10⁻¹⁰	5.31672e-10	11	22.25791	1.38e-02	829.29
TYRO3	Glucose	Q06418	IVW	0.07 (0.05; 0.09)	mmol/l	2.4×10⁻¹³	2.367e-13	12	35.15852	2.33e-04	869.18
TYRO3	HbA1c	Q06418	IVW	0.43 (0.30; 0.56)	mmol/mol	1.9×10⁻¹⁰	1.94103e-10	10	19.26763	2.30e-02	611.88
TYRO3	HDL-C	Q06418	IVW	-0.04 (-0.05; -0.03)	mmol/l	1.8×10⁻¹²	1.7506e-12	7	21.03366	1.81e-03	469.7
TYRO3	Trig	Q06418	IVW	0.08 (0.05; 0.11)	mmol/l	7.1×10⁻⁹	7.1388e-09	9	24.83822	1.66e-03	571.99
TYRO3	Cerebral Small Vessel	Q06418	IVW	1.34 (1.19; 1.51)	OR	9.7×10⁻⁷	9.74246e-07	12	4.33475	9.59e-01	869.18
TYRO3	T2DM	Q06418	IVW	1.40 (1.31; 1.50)	OR	1.0×10⁻¹⁰⁰	0	8	23.49900	1.39e-03	543.76
IL6ST	SBP	P40189	IVW	-0.31 (-0.42; -0.20)	mmHg	1.9×10⁻⁸	1.88877e-08	32	28.01962	6.20e-01	2841.22
IL6ST	Kidney cancer	P40189	IVW	1.02 (1.01; 1.02)	OR	4.4×10⁻¹⁵	4.44089e-15	25	52.47043	6.79e-04	2257.43
IL6ST	Non-Hodgkin lymphoma	P40189	IVW	0.99 (0.99; 0.99)	OR	6.3×10⁻¹¹	6.3332e-11	26	69.70364	4.26e-06	2667.32
IL6ST	PEF	P40189	IVW	-2.83 (-3.74; -1.91)	litres/min	1.5×10⁻⁹	1.53558e-09	33	46.30541	4.89e-02	2933.48
IL6ST	Any stroke	P40189	IVW	1.09 (1.06; 1.13)	OR	1.3×10⁻⁷	1.27762e-07	35	53.90401	1.64e-02	3006.9
IL6ST	Subarachnoid hemorrhage	P40189	IVW	1.43 (1.22; 1.66)	OR	5.9×10⁻⁶	5.89571e-06	18	32.17616	1.43e-02
IL6ST	eGFR	P40189	IVW	0.00 (0.00; 0.01)	SD of log(eGFR)	2.5×10⁻¹⁰	2.50352e-10	29	54.06361	2.20e-03	2660.68
IL6ST	Trig	P40189	IVW	-0.03 (-0.03; -0.02)	mmol/l	1.2×10⁻⁸	1.16115e-08	34	64.88633	7.59e-04	2965.81
LTF	SBP	P02788	IVW	0.39 (0.23; 0.55)	mmHg	1.3×10⁻⁶	1.26483e-06	22	27.80474	1.46e-01	1858.24
LTF	Thyroid cancer	P02788	IVW	1.10 (1.06; 1.14)	OR	8.1×10⁻⁷	8.13926e-07	23	37.15441	2.27e-02	1832.79
LTF	Abdominal Aortic Aneurysm	P02788	IVW	1.17 (1.10; 1.25)	OR	5.4×10⁻⁷	5.4436e-07	28	26.49385	4.91e-01	2718.28
LTF	Ischemic stroke	P02788	IVW	1.26 (1.20; 1.33)	OR	1.0×10⁻¹⁰⁰	0	24	21.65002	5.41e-01	1758.14
LTF	Any stroke	P02788	IVW	1.21 (1.16; 1.27)	OR	2.2×10⁻¹⁵	2.22045e-15	22	22.79931	3.55e-01	1695.7
LTF	CHD	P02788	IVW	1.09 (1.07; 1.11)	OR	1.0×10⁻¹⁰⁰	0	27	98.24251	2.51e-10	2702.56
LTF	DCM	P02788	IVW	0.48 (0.40; 0.58)	OR	1.2×10⁻¹³	1.21014e-13	25	52.12592	7.53e-04	1635.55
LTF	Gout	P02788	IVW	1.12 (1.07; 1.18)	OR	5.5×10⁻⁷	5.54519e-07	27	62.76434	7.05e-05	2444.37
LTF	CKD	P02788	IVW	1.12 (1.08; 1.17)	OR	5.8×10⁻⁸	5.76442e-08	26	32.06764	1.56e-01	2449.6
LTF	HbA1c	P02788	IVW	-0.26 (-0.34; -0.18)	mmol/mol	1.5×10⁻¹¹	1.45237e-11	23	42.01269	6.23e-03	1581.62
LTF	Trig	P02788	IVW	-0.03 (-0.04; -0.02)	mmol/l	2.1×10⁻¹¹	2.09954e-11	25	40.47915	1.90e-02	2188.61
LTF	Graves' Disease	P02788	IVW	1.42 (1.24; 1.62)	OR	3.5×10⁻⁷	3.52805e-07	19	29.52212	4.24e-02	1449.17
CX3CL1	Bladder cancer	P78423	IVW	0.99 (0.99; 0.99)	OR	1.8×10⁻⁶	1.75079e-06	5	5.03922	2.83e-01	234.39
CX3CL1	Large artery stroke	P78423	IVW	2.09 (1.64; 2.67)	OR	2.4×10⁻⁹	2.36815e-09	5	0.93760	9.19e-01	239.47
CXCL1	FEV1	P09341	IVW	0.00 (0.00; 0.01)	litres	6.6×10⁻¹⁰	6.58853e-10	67	98.02131	6.42e-03	19691.1
CXCL1	PEF	P09341	IVW	0.73 (0.47; 0.98)	litres/min	3.8×10⁻⁸	3.78641e-08	69	88.71816	4.66e-02	19965.9
CXCL1	CHD	P09341	IVW	0.98 (0.97; 0.98)	OR	4.4×10⁻¹⁵	4.44089e-15	68	123.04980	3.62e-05	19927.1
CXCL1	LDL-C	P09341	IVW	0.01 (0.00; 0.01)	mmol/l	4.4×10⁻⁶	4.41728e-06	67	85.37520	5.46e-02	19795.5
CXCL1	LPa	P09341	IVW	0.43 (0.30; 0.57)	nmol/l	6.1×10⁻¹⁰	6.1395e-10	68	112.18529	4.53e-04	19927.1
IL18RAP	DBP	O95256	IVW	0.87 (0.68; 1.06)	mmHg	1.0×10⁻¹⁰⁰	0	6	4.03123	5.45e-01	308.59
IL18RAP	PEF	O95256	IVW	6.56 (4.49; 8.63)	litres/min	5.2×10⁻¹⁰	5.18088e-10	8	18.54262	9.75e-03	394.36
IL18RAP	CHD	O95256	IVW	1.35 (1.28; 1.42)	OR	1.0×10⁻¹⁰⁰	0	6	4.78999	4.42e-01	308.59
IL18RAP	DCM	O95256	IVW	3.13 (2.12; 4.62)	OR	8.7×10⁻⁹	8.69692e-09	8	10.15309	1.80e-01	394.36
IL18RAP	Large artery stroke	O95256	IVW	0.45 (0.36; 0.56)	OR	2.6×10⁻¹³	2.63789e-13	8	7.90766	3.41e-01	394.36
IL18RAP	Influenza Not Pneumonia	O95256	IVW	0.67 (0.58; 0.78)	OR	3.9×10⁻⁷	3.9379e-07	8	1.41951	9.85e-01	394.36
IL18RAP	CKD	O95256	IVW	1.50 (1.39; 1.62)	OR	1.0×10⁻¹⁰⁰	0	8	4.55480	7.14e-01	394.36
IL18RAP	eGFR	O95256	IVW	-0.03 (-0.03; -0.02)	SD of log(eGFR)	1.0×10⁻¹⁰⁰	0	8	4.95259	6.66e-01	394.36
IL18RAP	Trig	O95256	IVW	0.08 (0.05; 0.10)	mmol/l	2.2×10⁻¹⁰	2.15447e-10	8	10.54018	1.60e-01	394.36
IL18RAP	ALS	O95256	IVW	0.52 (0.44; 0.61)	OR	1.1×10⁻¹⁵	1.11022e-15	7	22.08500	1.17e-03	347.58
IL18RAP	Parkinson's	O95256	IVW	1.59 (1.35; 1.88)	OR	3.0×10⁻⁸	3.03422e-08	8	9.47963	2.20e-01	394.36
IL18RAP	PBC	O95256	IVW	3.94 (2.60; 5.98)	OR	1.0×10⁻¹⁰	1.03951e-10	6	3.85695	5.70e-01	281.82
IL1RL2	DBP	Q9HB29	IVW	-0.21 (-0.28; -0.15)	mmHg	1.6×10⁻¹⁰	1.55946e-10	28	49.37918	5.36e-03	2322.72
IL1RL2	FVC	Q9HB29	IVW	-0.03 (-0.04; -0.02)	litres	2.2×10⁻¹⁶	2.2204e-16	27	49.16684	3.95e-03	2381.09
IL1RL2	CHD	Q9HB29	IVW	0.93 (0.91; 0.95)	OR	1.0×10⁻¹²	1.01985e-12	26	26.13184	4.01e-01	2223.17
IL1RL2	Small vessel stroke	Q9HB29	IVW	1.37 (1.25; 1.49)	OR	9.2×10⁻¹³	9.21263e-13	28	69.30193	1.41e-05	2495.16
IL1RL2	Influenza Not Pneumonia	Q9HB29	IVW	1.29 (1.22; 1.38)	OR	4.4×10⁻¹⁶	4.4409e-16	28	44.66448	1.76e-02	2212.44
IL1RL2	Parkinson's	Q9HB29	IVW	0.83 (0.77; 0.90)	OR	2.1×10⁻⁶	2.118e-06	29	53.49471	2.57e-03	2368.23
IL1RL2	Lung cancer in smokers	Q9HB29	IVW	0.80 (0.76; 0.84)	OR	1.0×10⁻¹⁰⁰	0	26	49.54559	2.42e-03	2238.79
CXCL11	DBP	O14625	IVW	0.17 (0.15; 0.19)	mmHg	1.0×10⁻¹⁰⁰	0	50	127.87209	5.77e-09	6966.64
CXCL11	SBP	O14625	IVW	0.24 (0.20; 0.27)	mmHg	1.0×10⁻¹⁰⁰	0	50	96.21344	6.54e-05	7128.16
CXCL11	Colon cancer	O14625	IVW	1.04 (1.02; 1.06)	OR	1.5×10⁻⁷	1.53167e-07	41	52.01915	9.65e-02	6105.07
CXCL11	Endometrial cancer	O14625	IVW	0.99 (0.99; 0.99)	OR	1.1×10⁻¹¹	1.05467e-11	36	80.48314	1.93e-05	5197.06
CXCL11	Prostate cancer	O14625	IVW	1.00 (1.00; 1.01)	OR	3.7×10⁻⁶	3.74675e-06	36	68.24502	6.48e-04	5802.86
CXCL11	Stroke volume	O14625	IVW	-0.02 (-0.02; -0.01)	RIN	2.8×10⁻⁶	2.77734e-06	58	87.06753	6.33e-03	8245.91
CXCL11	FVC	O14625	IVW	0.01 (0.00; 0.01)	litres	1.3×10⁻⁸	1.25319e-08	50	168.68311	4.66e-15	7080.57
CXCL11	PEF	O14625	IVW	-1.00 (-1.31; -0.70)	litres/min	1.0×10⁻¹⁰	9.97016e-11	56	74.74410	3.95e-02	7961.55
CXCL11	Ischemic stroke	O14625	IVW	1.03 (1.02; 1.04)	OR	4.8×10⁻⁷	4.84572e-07	51	123.96658	3.23e-08	7774.65
CXCL11	Any stroke	O14625	IVW	1.04 (1.03; 1.05)	OR	8.2×10⁻¹³	8.24452e-13	53	108.84631	6.67e-06	7833.51
CXCL11	Cardioembolic stroke	O14625	IVW	0.92 (0.90; 0.94)	OR	1.0×10⁻¹⁰⁰	0	57	95.68061	7.58e-04	8399.09
CXCL11	CHD	O14625	IVW	0.97 (0.96; 0.98)	OR	1.0×10⁻¹⁰⁰	0	46	234.65026	<0.01	6695.61
CXCL11	Large artery stroke	O14625	IVW	1.16 (1.12; 1.19)	OR	1.0×10⁻¹⁰⁰	0	54	126.64422	5.75e-08	8127.77
CXCL11	Subarachnoid hemorrhage	O14625	IVW	1.16 (1.12; 1.21)	OR	1.0×10⁻¹⁰⁰	0	30	89.78064	3.93e-08	5226.36
CXCL11	Gout	O14625	IVW	0.94 (0.93; 0.95)	OR	2.0×10⁻¹⁵	1.9984e-15	57	150.70901	1.28e-10	8188.81
CXCL11	Influenza Not Pneumonia	O14625	IVW	0.92 (0.90; 0.94)	OR	4.6×10⁻¹⁴	4.59632e-14	54	111.80943	4.35e-06	7879.9
CXCL11	Rheumatoid Arthritis	O14625	IVW	0.94 (0.93; 0.95)	OR	1.0×10⁻¹⁰⁰	0	48	139.05763	4.89e-11	6728.83
CXCL11	CKD	O14625	IVW	0.94 (0.93; 0.96)	OR	1.0×10⁻¹⁰⁰	0	48	65.14278	4.09e-02	6959.94
CXCL11	eGFR	O14625	IVW	0.00 (0.00; 0.01)	SD of log(eGFR)	1.0×10⁻¹⁰⁰	0	34	79.80701	9.42e-06	4819.66
CXCL11	HbA1c	O14625	IVW	-0.16 (-0.18; -0.14)	mmol/mol	1.0×10⁻¹⁰⁰	0	47	77.83690	2.32e-03	6777.11
CXCL11	T2DM	O14625	IVW	0.98 (0.97; 0.99)	OR	3.1×10⁻⁶	3.06775e-06	45	92.50461	2.65e-05	6289.6
CXCL11	Lung cancer in smokers	O14625	IVW	1.05 (1.03; 1.07)	OR	5.7×10⁻⁸	5.71485e-08	52	94.29665	2.16e-04	8216.38
CXCL11	Atopic dermatitis	O14625	IVW	0.95 (0.93; 0.97)	OR	1.8×10⁻⁷	1.76177e-07	49	80.62268	2.22e-03	6862.74
C9	eGFR	P02748	IVW	0.01 (0.01; 0.02)	SD of log(eGFR)	1.0×10⁻¹⁰⁰	0	12	53.06979	1.74e-07	678.09
RARRES2	DBP	Q99969	IVW	-0.49 (-0.63; -0.34)	mmHg	6.1×10⁻¹¹	6.08216e-11	12	11.24608	4.23e-01	705.48
RARRES2	FEV1	Q99969	IVW	0.02 (0.02; 0.03)	litres	2.7×10⁻⁷	2.70515e-07	20	37.39280	7.08e-03	1104.51
RARRES2	HF	Q99969	IVW	0.87 (0.83; 0.92)	OR	1.1×10⁻⁷	1.08832e-07	17	14.71443	5.46e-01	985.26
RARRES2	Rheumatoid Arthritis	Q99969	IVW	1.15 (1.09; 1.22)	OR	1.8×10⁻⁶	1.77875e-06	14	12.74170	4.68e-01	1510.13
RARRES2	SLE	Q99969	IVW	2.78 (1.91; 4.05)	OR	1.0×10⁻⁷	1.02839e-07	8	2.89816	8.94e-01	359.07
IL2RA	Abdominal Aortic Aneurysm	P01589	IVW	0.69 (0.60; 0.78)	OR	2.0×10⁻⁸	1.96549e-08	12	34.77433	2.70e-04	492.18
IL2RA	DCM	P01589	IVW	0.22 (0.17; 0.29)	OR	1.0×10⁻¹⁰⁰	0	12	19.89156	4.69e-02	492.18
IL2RA	HF	P01589	IVW	0.79 (0.74; 0.84)	OR	4.8×10⁻¹³	4.75398e-13	12	15.25240	1.71e-01	492.18
IL2RA	Small vessel stroke	P01589	IVW	0.62 (0.52; 0.74)	OR	1.1×10⁻⁷	1.07947e-07	12	14.09474	2.28e-01	492.18
IL2RA	VTE	P01589	IVW	1.21 (1.13; 1.30)	OR	2.2×10⁻⁸	2.16718e-08	12	2.91476	9.92e-01	492.18
IL2RA	SLE	P01589	IVW	0.42 (0.29; 0.61)	OR	3.4×10⁻⁶	3.40014e-06	11	24.26796	6.92e-03	421.32
IL2RA	Apo-B	P01589	Egger	-0.06 (-0.08; -0.03)	g/l	1.3×10⁻⁶	1.33664e-06	11	6.31560	7.08e-01	431.21
IL2RA	LDL-C	P01589	Egger	-0.21 (-0.29; -0.12)	mmol/l	2.3×10⁻⁶	2.29954e-06	11	6.69265	6.69e-01	431.21
IL2RA	Dementia, Lewy Body	P01589	IVW	0.23 (0.16; 0.32)	OR	1.0×10⁻¹⁰⁰	0	9	4.63394	7.96e-01	358.11
IL2RA	ALS	P01589	IVW	0.72 (0.63; 0.82)	OR	1.6×10⁻⁶	1.60067e-06	9	16.77315	3.26e-02	356.61
IL2RA	Alzheimer's Disease	P01589	IVW	0.93 (0.92; 0.95)	OR	1.0×10⁻¹⁰⁰	0	11	19.65391	3.27e-02	431.21
IL2RA	Parkinson's	P01589	IVW	1.51 (1.29; 1.77)	OR	3.2×10⁻⁷	3.22406e-07	11	12.69928	2.41e-01	431.21
IL2RA	Atopic dermatitis	P01589	IVW	0.62 (0.54; 0.71)	OR	2.8×10⁻¹²	2.82063e-12	10	10.70609	2.96e-01	389.52
CD5L	Bladder cancer	O43866	IVW	0.99 (0.99; 0.99)	OR	2.2×10⁻¹³	2.24043e-13	46	64.45624	3.00e-02	6206.25
CD5L	Abdominal Aortic Aneurysm	O43866	IVW	1.13 (1.09; 1.17)	OR	5.1×10⁻¹²	5.12146e-12	59	86.72628	8.61e-03	5569.68
CD5L	Ischemic stroke	O43866	IVW	0.91 (0.89; 0.94)	OR	4.4×10⁻¹¹	4.38629e-11	52	125.25242	3.48e-08	4328.61
CD5L	Any stroke	O43866	IVW	0.94 (0.91; 0.96)	OR	6.2×10⁻⁷	6.19041e-07	53	75.53167	1.82e-02	4240.57
CD5L	Cardioembolic stroke	O43866	IVW	0.81 (0.78; 0.85)	OR	1.0×10⁻¹⁰⁰	0	54	106.65785	1.78e-05	5143.7
CD5L	DCM	O43866	IVW	1.26 (1.16; 1.38)	OR	1.5×10⁻⁷	1.50748e-07	58	73.23759	7.25e-02	5532.2
CD5L	Large artery stroke	O43866	IVW	0.83 (0.79; 0.88)	OR	1.5×10⁻¹²	1.50813e-12	53	92.88850	4.25e-04	4841.56
CD5L	Gout	O43866	IVW	0.91 (0.89; 0.94)	OR	1.5×10⁻¹¹	1.46139e-11	54	110.99334	5.46e-06	5090.92
CD5L	Pneumonia	O43866	IVW	1.04 (1.03; 1.06)	OR	1.0×10⁻⁸	1.01404e-08	54	73.53436	3.25e-02	4828.67
CD5L	CKD	O43866	IVW	0.95 (0.93; 0.96)	OR	1.7×10⁻⁸	1.71271e-08	56	127.46625	1.10e-07	4773.27
CD5L	Apo-A1	O43866	IVW	-0.00 (-0.01; -0.00)	g/l	1.1×10⁻¹⁰	1.08678e-10	57	102.95815	1.34e-04	5507.45
CD5L	Dementia, Lewy Body	O43866	IVW	0.77 (0.70; 0.84)	OR	6.2×10⁻⁸	6.17648e-08	49	90.94337	1.81e-04	4315.39
CD5L	Alzheimer's Disease	O43866	IVW	1.01 (1.01; 1.02)	OR	8.3×10⁻⁹	8.28578e-09	60	79.56787	3.84e-02	5598
CD5L	Graves' Disease	O43866	IVW	0.68 (0.63; 0.74)	OR	1.0×10⁻¹⁰⁰	0	20	61.82005	1.99e-06	2317.46
CD5L	T2DM	O43866	IVW	1.04 (1.03; 1.06)	OR	6.4×10⁻¹¹	6.41525e-11	58	103.00095	1.84e-04	5425.62
FCGR2B	SBP	P31994	IVW	0.04 (0.02; 0.05)	mmHg	4.2×10⁻⁷	4.22687e-07	52	99.24318	6.10e-05	179597
FCGR2B	Prostate cancer	P31994	IVW	1.00 (1.00; 1.00)	OR	9.5×10⁻¹³	9.46798e-13	66	161.28390	3.79e-10	180097
FCGR2B	FVC	P31994	IVW	0.00 (0.00; 0.00)	litres	1.2×10⁻⁶	1.15711e-06	83	176.47574	7.06e-09	253620
FCGR2B	PEF	P31994	IVW	0.46 (0.36; 0.57)	litres/min	1.0×10⁻¹⁰⁰	0	84	184.92046	9.86e-10	240584
FCGR2B	AF	P31994	IVW	0.98 (0.98; 0.98)	OR	1.0×10⁻¹⁰⁰	0	94	209.76069	5.33e-11	184235
FCGR2B	Ischemic stroke	P31994	IVW	0.98 (0.97; 0.98)	OR	1.0×10⁻¹⁰⁰	0	83	161.01366	4.43e-07	270093
FCGR2B	Any stroke	P31994	IVW	0.97 (0.97; 0.98)	OR	1.0×10⁻¹⁰⁰	0	84	193.78366	7.55e-11	213572
FCGR2B	Cardioembolic stroke	P31994	IVW	0.94 (0.93; 0.95)	OR	1.0×10⁻¹⁰⁰	0	76	154.75413	1.76e-07	189742
FCGR2B	CHD	P31994	IVW	0.99 (0.99; 0.99)	OR	1.0×10⁻¹⁰⁰	0	95	166.48426	6.03e-06	201590
FCGR2B	DCM	P31994	IVW	0.95 (0.93; 0.96)	OR	6.8×10⁻¹⁴	6.81677e-14	78	165.58229	1.98e-08	222178
FCGR2B	Subarachnoid hemorrhage	P31994	IVW	1.07 (1.05; 1.09)	OR	2.4×10⁻¹⁵	2.44249e-15	33	46.80556	4.41e-02	84066.4
FCGR2B	VTE	P31994	IVW	0.97 (0.97; 0.98)	OR	1.0×10⁻¹⁰⁰	0	86	154.78350	5.71e-06	222193
FCGR2B	Gout	P31994	IVW	1.02 (1.01; 1.03)	OR	4.5×10⁻¹²	4.46598e-12	99	160.69698	6.73e-05	176432
FCGR2B	Pneumonia	P31994	IVW	0.99 (0.99; 0.99)	OR	4.4×10⁻⁹	4.42987e-09	81	140.56560	3.39e-05	178094
FCGR2B	Rheumatoid Arthritis	P31994	IVW	0.98 (0.97; 0.98)	OR	2.0×10⁻¹¹	2.0034e-11	69	116.20270	2.46e-04	248011
FCGR2B	SLE	P31994	IVW	1.10 (1.05; 1.14)	OR	3.8×10⁻⁶	3.83561e-06	35	86.31629	1.95e-06	103767
FCGR2B	CKD	P31994	IVW	1.02 (1.01; 1.03)	OR	5.0×10⁻¹²	4.97158e-12	81	164.75447	7.97e-08	207898
FCGR2B	eGFR	P31994	IVW	-0.00 (-0.00; -0.00)	SD of log(eGFR)	1.4×10⁻⁷	1.44459e-07	84	187.26352	5.04e-10	205592
FCGR2B	Apo-A1	P31994	IVW	-0.00 (-0.00; -0.00)	g/l	1.0×10⁻¹⁰⁰	0	66	198.30390	2.11e-15	206347
FCGR2B	Apo-B	P31994	IVW	-0.00 (-0.00; -0.00)	g/l	1.3×10⁻⁶	1.25844e-06	83	157.22199	1.16e-06	218524
FCGR2B	Glucose	P31994	IVW	-0.00 (-0.00; -0.00)	mmol/l	1.0×10⁻¹⁰⁰	0	96	242.86579	6.55e-15	237313
FCGR2B	HDL-C	P31994	IVW	-0.00 (-0.00; -0.00)	mmol/l	1.0×10⁻¹⁰⁰	0	71	190.24994	4.66e-13	213806
FCGR2B	LDL-C	P31994	IVW	-0.00 (-0.00; -0.00)	mmol/l	2.6×10⁻⁷	2.58726e-07	81	185.65039	2.22e-10	219450
FCGR2B	Trig	P31994	IVW	-0.00 (-0.00; -0.00)	mmol/l	1.0×10⁻¹⁰⁰	0	93	192.57028	4.29e-09	254859
FCGR2B	Parkinson's	P31994	IVW	1.07 (1.06; 1.09)	OR	1.0×10⁻¹⁰⁰	0	67	99.22435	5.10e-03	153103
FCGR2B	T2DM	P31994	IVW	0.99 (0.99; 0.99)	OR	2.9×10⁻⁷	2.94625e-07	78	175.70394	1.11e-09	131193
FCN2	Breast cancer	Q15485	IVW	0.99 (0.99; 1.00)	OR	4.6×10⁻⁸	4.55377e-08	55	117.33251	1.38e-06	13122.7
FCN2	Colon cancer	Q15485	IVW	1.02 (1.01; 1.02)	OR	4.8×10⁻⁷	4.79054e-07	54	114.39368	2.10e-06	9895.34
FCN2	Abdominal Aortic Aneurysm	Q15485	IVW	1.07 (1.04; 1.09)	OR	7.5×10⁻⁸	7.50536e-08	89	131.15792	1.96e-03	12658.9
FCN2	Non-ischemic CM	Q15485	IVW	1.08 (1.06; 1.11)	OR	5.0×10⁻¹⁰	5.01712e-10	94	209.19606	6.26e-11	12364.6
FCN2	VTE	Q15485	IVW	1.06 (1.05; 1.08)	OR	1.0×10⁻¹⁰⁰	0	95	170.48836	2.37e-06	11044.7
FCN2	Influenza Not Pneumonia	Q15485	IVW	1.13 (1.10; 1.16)	OR	1.0×10⁻¹⁰⁰	0	95	159.07926	3.18e-05	14523
FCN2	ALS	Q15485	IVW	0.92 (0.90; 0.95)	OR	1.5×10⁻¹¹	1.45974e-11	86	139.36384	1.85e-04	9580.67
FCN2	Cerebral Small Vessel	Q15485	IVW	0.90 (0.88; 0.93)	OR	8.9×10⁻¹⁶	8.8818e-16	87	163.13520	1.04e-06	12141.4
LRP8	DBP	Q14114	IVW	0.16 (0.10; 0.23)	mmHg	1.3×10⁻⁷	1.28404e-07	27	63.19858	6.14e-05	1693.91
LRP8	SBP	Q14114	IVW	0.52 (0.44; 0.61)	mmHg	1.0×10⁻¹⁰⁰	0	30	59.38523	7.36e-04	1960.16
LRP8	FEV1	Q14114	IVW	-0.02 (-0.02; -0.01)	litres	1.1×10⁻¹⁵	1.11022e-15	32	92.38679	5.10e-08	1997.25
LRP8	FVC	Q14114	IVW	-0.02 (-0.03; -0.02)	litres	3.5×10⁻¹⁴	3.50831e-14	30	47.75796	1.56e-02	1910.52
LRP8	HF	Q14114	IVW	1.08 (1.05; 1.12)	OR	2.1×10⁻⁷	2.08955e-07	28	68.03063	2.13e-05	1629.99
LRP8	Large artery stroke	Q14114	IVW	0.82 (0.76; 0.88)	OR	3.5×10⁻⁷	3.45242e-07	34	56.65855	6.37e-03	2157.78
LRP8	Non-ischemic CM	Q14114	IVW	1.35 (1.28; 1.42)	OR	1.0×10⁻¹⁰⁰	0	33	55.40847	6.28e-03	2053.81
LRP8	Gout	Q14114	IVW	0.89 (0.86; 0.93)	OR	1.1×10⁻⁸	1.10502e-08	33	84.75675	1.17e-06	2007.04
LRP8	Influenza Not Pneumonia	Q14114	IVW	0.85 (0.81; 0.90)	OR	7.8×10⁻¹⁰	7.77546e-10	35	62.92925	1.84e-03	2225.63
LRP8	Rheumatoid Arthritis	Q14114	IVW	1.08 (1.05; 1.11)	OR	1.3×10⁻⁷	1.31672e-07	27	62.59052	7.45e-05	1796.22
LRP8	SLE	Q14114	IVW	0.55 (0.47; 0.64)	OR	1.8×10⁻¹⁵	1.77636e-15	23	43.67786	3.89e-03	1789.92
LRP8	HDL-C	Q14114	IVW	-0.01 (-0.01; -0.00)	mmol/l	9.8×10⁻⁸	9.79139e-08	36	62.89249	2.62e-03	2260.75
LRP8	LPa	Q14114	IVW	-1.28 (-1.71; -0.86)	nmol/l	3.7×10⁻⁹	3.71108e-09	34	43.15972	1.11e-01	2159.65
LRP8	Cerebral Small Vessel	Q14114	IVW	1.13 (1.07; 1.19)	OR	3.7×10⁻⁶	3.69128e-06	32	56.60746	3.32e-03	2041.28
BMP1	CHD	P13497	IVW	0.69 (0.65; 0.74)	OR	1.0×10⁻¹⁰⁰	0	6	21.40371	6.79e-04	263.08
IL17RD	DBP	Q8NFM7	IVW	0.20 (0.18; 0.22)	mmHg	1.0×10⁻¹⁰⁰	0	47	285.30488	<0.01	8362.55
IL17RD	SBP	Q8NFM7	IVW	0.15 (0.08; 0.21)	mmHg	3.8×10⁻⁶	3.82956e-06	41	99.80109	5.10e-07	8610.03
IL17RD	Bladder cancer	Q8NFM7	IVW	0.99 (0.99; 1.00)	OR	1.6×10⁻⁶	1.6213e-06	40	78.37887	1.87e-04	12911.9
IL17RD	Endometrial cancer	Q8NFM7	IVW	1.01 (1.01; 1.02)	OR	2.5×10⁻⁶	2.49568e-06	41	75.49027	5.85e-04	11227.8
IL17RD	Thyroid cancer	Q8NFM7	IVW	1.02 (1.01; 1.03)	OR	1.1×10⁻⁶	1.08994e-06	45	74.24863	2.93e-03	13118.5
IL17RD	Stroke volume	Q8NFM7	IVW	-0.02 (-0.03; -0.02)	RIN	1.1×10⁻¹²	1.0516e-12	68	96.31912	1.10e-02	13121.2
IL17RD	FEV1	Q8NFM7	IVW	0.02 (0.02; 0.02)	litres	1.0×10⁻¹⁰⁰	0	57	240.02201	<0.01	10896.5
IL17RD	FVC	Q8NFM7	IVW	0.02 (0.02; 0.03)	litres	1.0×10⁻¹⁰⁰	0	57	141.36710	2.51e-09	11840.7
IL17RD	PEF	Q8NFM7	IVW	1.53 (1.22; 1.84)	litres/min	1.0×10⁻¹⁰⁰	0	51	163.85835	4.96e-14	9406.05
IL17RD	AF	Q8NFM7	IVW	0.97 (0.97; 0.98)	OR	1.2×10⁻¹⁴	1.22124e-14	62	145.46745	7.41e-09	12713.9
IL17RD	Any stroke	Q8NFM7	IVW	1.04 (1.02; 1.05)	OR	1.3×10⁻⁸	1.29766e-08	55	121.81241	3.78e-07	9817.98
IL17RD	CHD	Q8NFM7	IVW	0.97 (0.97; 0.98)	OR	1.0×10⁻¹⁰⁰	0	56	194.66589	<0.01	8371.35
IL17RD	DCM	Q8NFM7	IVW	0.82 (0.78; 0.87)	OR	2.3×10⁻¹⁴	2.28706e-14	62	134.79256	1.71e-07	12080
IL17RD	Intracranial aneurysms	Q8NFM7	IVW	0.89 (0.86; 0.91)	OR	1.0×10⁻¹⁰⁰	0	48	75.69476	5.01e-03	10690.3
IL17RD	Large artery stroke	Q8NFM7	IVW	1.06 (1.04; 1.08)	OR	2.7×10⁻¹⁰	2.6725e-10	65	160.10586	3.39e-10	17986.7
IL17RD	Subarachnoid hemorrhage	Q8NFM7	IVW	0.84 (0.81; 0.87)	OR	1.0×10⁻¹⁰⁰	0	41	86.46233	2.88e-05	10131.6
IL17RD	Influenza Not Pneumonia	Q8NFM7	IVW	0.90 (0.89; 0.91)	OR	1.0×10⁻¹⁰⁰	0	70	206.17547	1.33e-15	16403.1
IL17RD	CKD	Q8NFM7	IVW	1.04 (1.03; 1.06)	OR	3.0×10⁻¹⁴	3.04201e-14	57	137.14189	9.33e-09	12913.5
IL17RD	eGFR	Q8NFM7	IVW	-0.00 (-0.00; -0.00)	SD of log(eGFR)	7.7×10⁻¹¹	7.66045e-11	56	118.15243	1.64e-06	11239.7
IL17RD	Apo-A1	Q8NFM7	IVW	-0.00 (-0.00; -0.00)	g/l	1.0×10⁻¹⁰⁰	0	64	139.50994	1.02e-07	11396.2
IL17RD	Apo-B	Q8NFM7	IVW	-0.00 (-0.00; -0.00)	g/l	1.3×10⁻¹²	1.26965e-12	61	148.14910	2.06e-09	9903.16
IL17RD	Glucose	Q8NFM7	IVW	-0.01 (-0.02; -0.01)	mmol/l	1.0×10⁻¹⁰⁰	0	65	69.02438	3.12e-01	13715.6
IL17RD	HbA1c	Q8NFM7	IVW	-0.09 (-0.11; -0.06)	mmol/mol	4.1×10⁻¹³	4.11671e-13	52	129.63447	8.86e-09	8765.85
IL17RD	HDL-C	Q8NFM7	IVW	-0.00 (-0.01; -0.00)	mmol/l	6.7×10⁻¹⁶	6.6613e-16	61	147.18043	2.77e-09	11200.2
IL17RD	Trig	Q8NFM7	IVW	-0.01 (-0.01; -0.00)	mmol/l	1.1×10⁻⁷	1.0571e-07	60	145.47024	2.94e-09	10043.9
IL17RD	ALS	Q8NFM7	IVW	0.93 (0.90; 0.95)	OR	2.5×10⁻⁷	2.49614e-07	56	63.95028	1.91e-01	8552.07
IL17RD	Cerebral Small Vessel	Q8NFM7	IVW	1.12 (1.09; 1.15)	OR	4.8×10⁻¹³	4.84723e-13	54	98.13453	1.63e-04	8097.3
IL17RD	T2DM	Q8NFM7	IVW	0.98 (0.98; 0.99)	OR	3.0×10⁻⁹	3.02388e-09	58	276.34852	<0.01	14351.3
IL17RD	Lung cancer in non smokers	Q8NFM7	IVW	1.12 (1.07; 1.17)	OR	2.7×10⁻⁶	2.68347e-06	47	90.03025	1.12e-04	10580.6
TNFSF8	AF	P32971	IVW	0.88 (0.85; 0.92)	OR	1.2×10⁻¹⁰	1.1694e-10	19	20.69413	2.95e-01	1015.82
TNFSF8	DCM	P32971	IVW	1.78 (1.41; 2.24)	OR	9.9×10⁻⁷	9.91371e-07	19	23.04339	1.89e-01	1015.82
TNFSF8	VTE	P32971	IVW	0.86 (0.82; 0.91)	OR	1.2×10⁻⁷	1.16971e-07	20	27.60772	9.13e-02	1296.66
TNFSF8	Influenza Not Pneumonia	P32971	IVW	0.78 (0.71; 0.86)	OR	1.4×10⁻⁷	1.42373e-07	19	17.72763	4.74e-01	1103.29
TNFSF8	Pneumonia	P32971	IVW	1.14 (1.11; 1.18)	OR	1.0×10⁻¹⁰⁰	0	18	48.98042	6.07e-05	1061.33
TNFSF8	CKD	P32971	IVW	0.84 (0.80; 0.88)	OR	6.2×10⁻¹²	6.22591e-12	19	18.30851	4.36e-01	1015.82
TNFSF8	eGFR	P32971	IVW	0.01 (0.00; 0.01)	SD of log(eGFR)	1.3×10⁻⁶	1.2648e-06	18	10.48249	8.82e-01	989.95
TNFSF8	Atopic dermatitis	P32971	IVW	0.78 (0.72; 0.86)	OR	1.2×10⁻⁷	1.224e-07	19	16.45412	5.61e-01	1015.82
CXCL6	Cervical cancer	P80162	IVW	1.00 (1.00; 1.00)	OR	1.2×10⁻⁷	1.20218e-07	53	114.71941	1.27e-06	10121.6
CXCL6	Endometrial cancer	P80162	IVW	1.01 (1.01; 1.02)	OR	3.7×10⁻⁷	3.73179e-07	56	102.27937	1.13e-04	18255.7
CXCL6	Melanoma	P80162	IVW	0.99 (0.98; 0.99)	OR	2.1×10⁻⁶	2.11276e-06	55	92.84655	7.99e-04	16647.8
CXCL6	Thyroid cancer	P80162	IVW	1.01 (1.00; 1.01)	OR	2.3×10⁻⁶	2.30867e-06	55	91.42909	1.11e-03	18620.2
CXCL6	Stroke volume	P80162	IVW	0.02 (0.01; 0.03)	RIN	2.1×10⁻⁶	2.14906e-06	74	111.25655	2.63e-03	16032.2
CXCL6	CHD	P80162	IVW	1.02 (1.01; 1.03)	OR	1.0×10⁻⁷	1.04945e-07	73	165.69017	2.39e-09	15765.2
CXCL6	HF	P80162	IVW	1.04 (1.02; 1.05)	OR	6.8×10⁻⁸	6.79005e-08	64	115.31967	6.44e-05	10955.1
CXCL6	Influenza Not Pneumonia	P80162	IVW	1.07 (1.04; 1.10)	OR	7.4×10⁻⁷	7.38737e-07	79	103.76177	2.72e-02	12007.2
CXCL6	eGFR	P80162	IVW	-0.00 (-0.00; -0.00)	SD of log(eGFR)	2.7×10⁻⁶	2.65601e-06	68	122.47308	4.16e-05	10659.5
CXCL6	Parkinson's	P80162	IVW	0.90 (0.87; 0.94)	OR	1.4×10⁻⁶	1.41137e-06	74	86.96116	1.26e-01	15873.6
CXCL6	Atopic dermatitis	P80162	IVW	0.91 (0.88; 0.94)	OR	3.1×10⁻⁷	3.08608e-07	68	128.85299	8.50e-06	9794.3
CCL22	SBP	O00626	IVW	0.27 (0.20; 0.34)	mmHg	3.4×10⁻¹³	3.42171e-13	40	82.91213	5.27e-05	4279.96
CCL22	CHD	O00626	IVW	0.97 (0.95; 0.98)	OR	2.0×10⁻¹⁰	1.96733e-10	42	100.96126	5.74e-07	5014.59
CCL22	Large artery stroke	O00626	IVW	0.85 (0.79; 0.91)	OR	2.0×10⁻⁶	1.95892e-06	44	95.94771	6.50e-06	4431.07
CCL22	Small vessel stroke	O00626	IVW	1.13 (1.07; 1.18)	OR	9.0×10⁻⁷	8.96975e-07	47	146.85828	1.82e-12	5478.28
CCL22	Pneumonia	O00626	IVW	0.96 (0.95; 0.98)	OR	9.8×10⁻⁸	9.77904e-08	47	81.25040	1.04e-03	5485.63
CCL22	Apo-A1	O00626	IVW	0.00 (0.00; 0.01)	g/l	4.7×10⁻⁷	4.73036e-07	28	122.46764	4.05e-14	3825.57
CCL22	HDL-C	O00626	IVW	0.01 (0.01; 0.01)	mmol/l	3.6×10⁻⁷	3.60299e-07	19	97.36856	6.70e-13	2666.14
CCL22	Trig	O00626	IVW	-0.01 (-0.02; -0.01)	mmol/l	5.6×10⁻⁷	5.6197e-07	45	80.81040	5.99e-04	4965.62
CCL22	Alzheimer's Disease	O00626	IVW	0.98 (0.98; 0.99)	OR	1.6×10⁻¹⁵	1.55431e-15	49	89.09364	2.89e-04	5744.17
CCL22	T2DM	O00626	IVW	0.95 (0.94; 0.97)	OR	6.7×10⁻¹²	6.7224e-12	44	86.76958	8.75e-05	4735.43
CCL22	Atopic dermatitis	O00626	IVW	1.15 (1.11; 1.20)	OR	1.9×10⁻¹¹	1.92539e-11	47	55.05509	1.69e-01	5423.57
CCL17	DBP	Q92583	IVW	0.18 (0.15; 0.20)	mmHg	1.0×10⁻¹⁰⁰	0	41	63.22481	1.11e-02	3523.18
CCL17	SBP	Q92583	IVW	0.21 (0.14; 0.29)	mmHg	3.4×10⁻⁸	3.37743e-08	35	50.15252	3.66e-02	2885.87
CCL17	Endometrial cancer	Q92583	IVW	1.03 (1.02; 1.04)	OR	3.0×10⁻⁷	3.02783e-07	28	29.44272	3.40e-01	3469.67
CCL17	Rectal cancer	Q92583	IVW	1.13 (1.09; 1.18)	OR	1.0×10⁻⁹	1.00004e-09	33	43.94754	7.77e-02	3636.98
CCL17	FEV1	Q92583	IVW	0.01 (0.00; 0.01)	litres	1.7×10⁻⁹	1.73072e-09	44	104.14354	5.50e-07	4059.02
CCL17	Ischemic stroke	Q92583	IVW	1.11 (1.09; 1.13)	OR	1.0×10⁻¹⁰⁰	0	43	75.19301	1.25e-03	3969.07
CCL17	Any stroke	Q92583	IVW	1.06 (1.04; 1.08)	OR	2.1×10⁻¹²	2.06457e-12	43	58.73397	4.47e-02	3947.43
CCL17	Cardioembolic stroke	Q92583	IVW	1.10 (1.05; 1.14)	OR	3.2×10⁻⁶	3.21159e-06	41	78.85398	2.40e-04	3300.45
CCL17	CHD	Q92583	IVW	1.06 (1.05; 1.07)	OR	1.0×10⁻¹⁰⁰	0	45	92.87657	2.38e-05	3536.68
CCL17	HF	Q92583	IVW	1.03 (1.02; 1.04)	OR	5.8×10⁻⁶	5.82208e-06	46	62.17934	4.56e-02
CCL17	Intracranial aneurysms	Q92583	IVW	0.86 (0.82; 0.91)	OR	2.6×10⁻⁷	2.59414e-07	28	45.55484	1.42e-02	3723.04
CCL17	Large artery stroke	Q92583	IVW	1.35 (1.29; 1.41)	OR	1.0×10⁻¹⁰⁰	0	42	59.96710	2.81e-02	4012.39
CCL17	Non-ischemic CM	Q92583	IVW	1.19 (1.15; 1.23)	OR	1.0×10⁻¹⁰⁰	0	45	103.21191	1.16e-06	3315.68
CCL17	Subarachnoid hemorrhage	Q92583	IVW	0.82 (0.77; 0.89)	OR	1.4×10⁻⁷	1.38582e-07	28	33.44586	1.83e-01	3723.04
CCL17	SLE	Q92583	IVW	1.45 (1.29; 1.63)	OR	2.0×10⁻¹⁰	2.03798e-10	34	89.98023	3.51e-07	3192.85
CCL17	CKD	Q92583	IVW	1.06 (1.04; 1.08)	OR	3.8×10⁻¹¹	3.77323e-11	42	71.24961	2.36e-03	3770.44
CCL17	eGFR	Q92583	IVW	-0.00 (-0.00; -0.00)	SD of log(eGFR)	5.7×10⁻¹²	5.65659e-12	45	81.62117	4.88e-04	4079.33
CCL17	Apo-B	Q92583	IVW	-0.01 (-0.01; -0.00)	g/l	1.0×10⁻¹⁰⁰	0	45	89.25038	6.52e-05	3887.07
CCL17	Glucose	Q92583	IVW	0.02 (0.01; 0.02)	mmol/l	9.2×10⁻¹⁴	9.19265e-14	44	92.29638	1.87e-05	4133.07
CCL17	HbA1c	Q92583	IVW	0.18 (0.16; 0.21)	mmol/mol	1.0×10⁻¹⁰⁰	0	42	71.07068	2.46e-03	3520.99
CCL17	LDL-C	Q92583	IVW	-0.02 (-0.03; -0.02)	mmol/l	1.0×10⁻¹⁰⁰	0	47	95.09298	2.84e-05	4326.14
CCL17	Trig	Q92583	IVW	0.02 (0.01; 0.02)	mmol/l	2.7×10⁻¹⁰	2.65976e-10	40	37.83394	5.23e-01	3260.54
CCL17	Dementia, Lewy Body	Q92583	IVW	1.42 (1.32; 1.53)	OR	1.0×10⁻¹⁰⁰	0	39	86.58490	1.18e-05	3355.71
CCL17	ALS	Q92583	IVW	1.08 (1.05; 1.12)	OR	5.5×10⁻⁷	5.50215e-07	42	120.35446	9.92e-10	3988.17
CCL17	T2DM	Q92583	IVW	1.07 (1.06; 1.08)	OR	1.0×10⁻¹⁰⁰	0	42	71.72563	2.11e-03	3513.17
CCL17	Atopic dermatitis	Q92583	IVW	0.87 (0.84; 0.89)	OR	1.0×10⁻¹⁰⁰	0	45	66.56196	1.56e-02	3881.74
MASP1	DBP	P48740	IVW	-0.51 (-0.65; -0.37)	mmHg	7.7×10⁻¹³	7.70273e-13	11	10.65810	3.85e-01	609.98
MASP1	SBP	P48740	IVW	-0.83 (-1.10; -0.56)	mmHg	1.6×10⁻⁹	1.55733e-09	11	13.12675	2.17e-01	609.98
MASP1	CHD	P48740	IVW	0.85 (0.81; 0.88)	OR	1.0×10⁻¹⁰⁰	0	11	9.60354	4.76e-01	609.98
MASP1	Large artery stroke	P48740	IVW	0.51 (0.42; 0.63)	OR	3.3×10⁻¹¹	3.29663e-11	11	6.83966	7.40e-01	609.98
MASP1	Gout	P48740	IVW	0.77 (0.70; 0.86)	OR	9.6×10⁻⁷	9.63401e-07	11	10.66137	3.85e-01	609.98
FGR	DBP	P09769	IVW	0.63 (0.48; 0.77)	mmHg	2.2×10⁻¹⁶	2.2204e-16	9	24.44068	1.93e-03	747.1
FGR	SBP	P09769	IVW	1.00 (0.64; 1.36)	mmHg	4.7×10⁻⁸	4.6563e-08	5	19.77000	5.54e-04	574.33
FGR	Apo-B	P09769	IVW	-0.01 (-0.02; -0.01)	g/l	5.4×10⁻¹⁰	5.36767e-10	14	19.79487	1.00e-01	1104.83
FGR	LDL-C	P09769	IVW	-0.04 (-0.06; -0.03)	mmol/l	3.5×10⁻⁸	3.50092e-08	14	18.41721	1.42e-01	1104.83
FGR	Trig	P09769	IVW	-0.04 (-0.06; -0.03)	mmol/l	7.0×10⁻⁷	7.01886e-07	14	17.50630	1.77e-01	1104.83
C6	Colon cancer	P13671	IVW	1.04 (1.03; 1.06)	OR	1.4×10⁻⁸	1.44871e-08	19	18.66796	4.13e-01	2124.16
C6	FEV1	P13671	IVW	0.02 (0.01; 0.02)	litres	1.6×10⁻⁹	1.57665e-09	22	50.48869	3.12e-04	1855.69
C6	FVC	P13671	IVW	0.03 (0.02; 0.03)	litres	6.1×10⁻¹¹	6.13716e-11	19	57.34499	5.45e-06	1738.37
C6	PEF	P13671	IVW	2.92 (1.87; 3.97)	litres/min	5.0×10⁻⁸	4.95395e-08	25	33.12475	1.01e-01	1987.47
C6	Ischemic stroke	P13671	IVW	1.10 (1.06; 1.13)	OR	2.8×10⁻⁹	2.84096e-09	26	63.31398	3.60e-05	2702.2
C6	Any stroke	P13671	IVW	1.17 (1.13; 1.22)	OR	1.0×10⁻¹⁰⁰	0	22	41.40162	5.00e-03	1845.33
C6	Cardioembolic stroke	P13671	IVW	1.19 (1.11; 1.28)	OR	4.6×10⁻⁷	4.56946e-07	23	60.79420	1.70e-05	1860.2
C6	CHD	P13671	IVW	0.95 (0.93; 0.96)	OR	2.6×10⁻⁸	2.57414e-08	25	29.75055	1.93e-01	1987.47
C6	DCM	P13671	IVW	0.60 (0.52; 0.71)	OR	5.4×10⁻¹⁰	5.35632e-10	22	50.00642	3.64e-04	1869.88
C6	Intracranial aneurysms	P13671	IVW	0.77 (0.72; 0.82)	OR	1.0×10⁻¹⁰⁰	0	19	30.78951	3.04e-02	2385.6
C6	Subarachnoid hemorrhage	P13671	IVW	0.80 (0.74; 0.86)	OR	2.0×10⁻¹⁰	1.99038e-10	20	40.50324	2.81e-03	2527.52
C6	Gout	P13671	IVW	1.23 (1.17; 1.30)	OR	6.0×10⁻¹⁵	5.9952e-15	24	28.27048	2.06e-01	1900.2
C6	Parkinson's	P13671	IVW	0.85 (0.80; 0.90)	OR	2.4×10⁻⁸	2.43946e-08	23	35.86578	3.14e-02	2533.11
C6	Lung cancer in non smokers	P13671	IVW	1.61 (1.36; 1.92)	OR	7.6×10⁻⁸	7.60995e-08	20	34.53992	1.59e-02	2211.28
CXCL10	Melanoma	P02778	IVW	1.00 (0.99; 1.00)	OR	2.0×10⁻¹⁰	1.97494e-10	5	4.48640	3.44e-01	216.11
CXCL10	AF	P02778	IVW	0.81 (0.75; 0.88)	OR	1.1×10⁻⁶	1.05437e-06	5	2.85648	5.82e-01	223.72
CXCL10	CKD	P02778	IVW	1.33 (1.19; 1.50)	OR	1.4×10⁻⁶	1.39815e-06	5	11.28119	2.36e-02	223.72
CXCL10	eGFR	P02778	IVW	-0.02 (-0.02; -0.01)	SD of log(eGFR)	1.0×10⁻¹⁰⁰	0	5	11.79608	1.89e-02	223.72
CXCL10	HDL-C	P02778	IVW	-0.04 (-0.05; -0.02)	mmol/l	1.4×10⁻⁶	1.39086e-06	5	8.39277	7.82e-02	223.72
KLKB1	DBP	P03952	IVW	0.11 (0.09; 0.13)	mmHg	1.0×10⁻¹⁰⁰	0	73	148.84168	2.76e-07	8391.9
KLKB1	SBP	P03952	IVW	-0.17 (-0.20; -0.13)	mmHg	1.0×10⁻¹⁰⁰	0	74	161.43837	1.25e-08	9842.74
KLKB1	Rectal cancer	P03952	IVW	0.99 (0.99; 0.99)	OR	4.6×10⁻⁶	4.56166e-06	58	131.49500	8.07e-08	10859
KLKB1	FVC	P03952	IVW	-0.00 (-0.01; -0.00)	litres	2.0×10⁻⁶	1.95761e-06	86	178.49814	1.32e-08	10229.2
KLKB1	Abdominal Aortic Aneurysm	P03952	IVW	0.93 (0.90; 0.95)	OR	1.0×10⁻⁷	9.99937e-08	83	156.66398	1.34e-06	8097.08
KLKB1	AF	P03952	IVW	1.03 (1.03; 1.04)	OR	1.0×10⁻¹⁰⁰	0	91	133.39159	2.04e-03	9846.12
KLKB1	Ischemic stroke	P03952	IVW	1.05 (1.04; 1.06)	OR	4.4×10⁻¹⁴	4.37428e-14	86	212.54196	6.60e-13	9140.89
KLKB1	Any stroke	P03952	IVW	1.03 (1.02; 1.05)	OR	1.3×10⁻⁸	1.31674e-08	81	124.79505	1.01e-03	9352.25
KLKB1	Cardioembolic stroke	P03952	IVW	1.24 (1.20; 1.28)	OR	1.0×10⁻¹⁰⁰	0	79	177.45641	1.02e-09	10200
KLKB1	CHD	P03952	IVW	0.96 (0.96; 0.97)	OR	1.0×10⁻¹⁰⁰	0	88	147.67645	5.34e-05	8333.4
KLKB1	Large artery stroke	P03952	IVW	0.87 (0.84; 0.89)	OR	1.0×10⁻¹⁰⁰	0	82	134.32973	1.82e-04	8981.92
KLKB1	Small vessel stroke	P03952	IVW	1.07 (1.04; 1.11)	OR	2.0×10⁻⁶	2.04909e-06	84	144.36697	3.50e-05	12021.7
KLKB1	VTE	P03952	IVW	1.24 (1.21; 1.28)	OR	1.0×10⁻¹⁰⁰	0	54	193.80498	<0.01	3709.08
KLKB1	Pneumonia	P03952	IVW	1.02 (1.02; 1.03)	OR	1.1×10⁻¹¹	1.12099e-11	92	127.70526	6.75e-03	10120.3
KLKB1	Rheumatoid Arthritis	P03952	IVW	0.97 (0.96; 0.98)	OR	3.3×10⁻⁷	3.27834e-07	72	169.01104	5.74e-10	11070.1
KLKB1	Glucose	P03952	IVW	-0.01 (-0.01; -0.00)	mmol/l	1.2×10⁻⁶	1.19179e-06	94	156.63588	4.09e-05	10880.2
KLKB1	Dementia, Lewy Body	P03952	IVW	1.17 (1.12; 1.23)	OR	2.2×10⁻¹⁰	2.17559e-10	80	98.08463	7.17e-02	9084.79
KLKB1	ALS	P03952	IVW	0.94 (0.92; 0.96)	OR	3.0×10⁻⁹	3.00363e-09	77	110.77469	5.70e-03	11272.5
KLKB1	Cerebral Small Vessel	P03952	IVW	1.05 (1.03; 1.06)	OR	1.5×10⁻⁷	1.50594e-07	76	124.06375	3.18e-04	14068.3
GDF15	DBP	Q99988	IVW	0.09 (0.06; 0.12)	mmHg	1.1×10⁻¹⁰	1.0555e-10	64	176.28072	1.15e-12	10794.6
GDF15	Thyroid cancer	Q99988	IVW	1.04 (1.02; 1.05)	OR	3.1×10⁻⁶	3.06202e-06	49	77.56971	4.39e-03	7990.05
GDF15	Stroke volume	Q99988	IVW	-0.05 (-0.06; -0.04)	RIN	1.0×10⁻¹⁰⁰	0	81	168.91918	2.58e-08	12787.8
GDF15	FEV1	Q99988	IVW	-0.01 (-0.01; -0.01)	litres	1.0×10⁻¹⁰⁰	0	74	162.27261	9.82e-09	8703.03
GDF15	FVC	Q99988	IVW	-0.02 (-0.02; -0.02)	litres	1.0×10⁻¹⁰⁰	0	75	210.00572	5.88e-15	9603.49
GDF15	PEF	Q99988	IVW	-1.14 (-1.38; -0.89)	litres/min	1.0×10⁻¹⁰⁰	0	83	214.22328	9.19e-14	11162.4
GDF15	Any stroke	Q99988	IVW	0.96 (0.94; 0.97)	OR	2.9×10⁻⁷	2.94744e-07	79	144.90247	6.43e-06	10218.8
GDF15	Cardioembolic stroke	Q99988	IVW	0.89 (0.86; 0.93)	OR	1.8×10⁻⁷	1.83064e-07	77	151.47481	6.09e-07	9074.07
GDF15	Non-ischemic CM	Q99988	IVW	1.06 (1.03; 1.08)	OR	1.6×10⁻⁶	1.55859e-06	80	190.05597	3.85e-11	11256.2
GDF15	Gout	Q99988	IVW	1.07 (1.05; 1.08)	OR	1.0×10⁻¹⁰⁰	0	86	207.25248	3.32e-12	12760.8
GDF15	SLE	Q99988	IVW	0.85 (0.80; 0.89)	OR	1.4×10⁻⁹	1.42349e-09	52	80.03358	5.81e-03	6789.28
GDF15	CKD	Q99988	IVW	1.07 (1.06; 1.09)	OR	1.0×10⁻¹⁰⁰	0	77	211.59046	1.01e-14	10812.6
GDF15	Apo-A1	Q99988	IVW	-0.01 (-0.01; -0.01)	g/l	1.0×10⁻¹⁰⁰	0	79	191.00342	1.83e-11	9000.33
GDF15	HDL-C	Q99988	IVW	-0.01 (-0.01; -0.01)	mmol/l	1.0×10⁻¹⁰⁰	0	80	170.18113	1.22e-08	8392.5
GDF15	Trig	Q99988	IVW	0.02 (0.01; 0.02)	mmol/l	1.0×10⁻¹⁰⁰	0	78	161.26397	6.49e-08	9583.73
GDF15	T2DM	Q99988	IVW	1.04 (1.03; 1.06)	OR	1.8×10⁻¹¹	1.8153e-11	74	118.96835	5.48e-04	9672.56
GDF15	Lung cancer in smokers	Q99988	IVW	0.94 (0.92; 0.95)	OR	1.1×10⁻¹¹	1.10865e-11	86	151.16001	1.34e-05	11446.9
SLPI	Subarachnoid hemorrhage	P03973	IVW	0.55 (0.44; 0.70)	OR	4.6×10⁻⁷	4.59715e-07	8	4.94145	6.67e-01	531.77
COLEC11	Colon cancer	Q9BWP8	IVW	1.00 (1.00; 1.00)	OR	4.8×10⁻⁶	4.78584e-06	84	160.56888	7.06e-07	27057.8
COLEC11	Kidney cancer	Q9BWP8	IVW	0.99 (0.98; 0.99)	OR	1.2×10⁻⁷	1.22693e-07	82	213.97454	6.05e-14	25705.1
COLEC11	Non-Hodgkin lymphoma	Q9BWP8	IVW	0.97 (0.97; 0.98)	OR	4.6×10⁻⁹	4.64906e-09	84	163.53561	3.30e-07	13756
COLEC11	Cardioembolic stroke	Q9BWP8	IVW	1.06 (1.05; 1.08)	OR	3.7×10⁻¹³	3.6926e-13	114	198.27375	1.27e-06	30320.4
COLEC11	CHD	Q9BWP8	IVW	1.02 (1.02; 1.03)	OR	1.0×10⁻¹⁰⁰	0	114	304.49756	<0.01	18019.6
COLEC11	Non-ischemic CM	Q9BWP8	IVW	1.08 (1.07; 1.10)	OR	1.0×10⁻¹⁰⁰	0	117	206.04335	5.33e-07	30874.1
COLEC11	Rheumatoid Arthritis	Q9BWP8	IVW	1.04 (1.03; 1.05)	OR	1.6×10⁻¹³	1.64757e-13	90	172.00510	3.13e-07	15348.9
COLEC11	CKD	Q9BWP8	IVW	0.97 (0.96; 0.98)	OR	6.5×10⁻¹²	6.4968e-12	116	185.24314	3.61e-05	18330.5
COLEC11	Apo-A1	Q9BWP8	IVW	0.01 (0.01; 0.01)	g/l	1.0×10⁻¹⁰⁰	0	108	308.06759	<0.01	20790.7
COLEC11	Apo-B	Q9BWP8	IVW	0.00 (0.00; 0.00)	g/l	1.0×10⁻¹⁰⁰	0	114	264.88588	3.22e-14	22539.8
COLEC11	HDL-C	Q9BWP8	IVW	0.01 (0.01; 0.01)	mmol/l	1.0×10⁻¹⁰⁰	0	111	290.85630	<0.01	21691.1
COLEC11	LDL-C	Q9BWP8	IVW	0.02 (0.01; 0.02)	mmol/l	1.0×10⁻¹⁰⁰	0	117	289.32575	1.11e-16	21771.9
COLEC11	Trig	Q9BWP8	IVW	-0.02 (-0.02; -0.02)	mmol/l	1.0×10⁻¹⁰⁰	0	101	222.84616	2.36e-11	15730.8
COLEC11	Cerebral Small Vessel	Q9BWP8	IVW	0.92 (0.90; 0.95)	OR	6.6×10⁻¹¹	6.55267e-11	105	162.43480	2.18e-04	17667.4
COLEC11	Parkinson's	Q9BWP8	IVW	1.09 (1.07; 1.11)	OR	1.0×10⁻¹⁰⁰	0	113	162.31230	1.34e-03	30050.4
SERPING1	SBP	P05155	IVW	0.33 (0.24; 0.42)	mmHg	4.3×10⁻¹³	4.2788e-13	34	70.43606	1.59e-04	8361.24
SERPING1	Breast cancer	P05155	IVW	0.99 (0.99; 0.99)	OR	8.3×10⁻⁸	8.34913e-08	41	59.26682	2.54e-02	10864.2
SERPING1	Melanoma	P05155	IVW	0.99 (0.98; 0.99)	OR	1.9×10⁻⁷	1.86443e-07	40	54.10013	5.46e-02	9805.6
SERPING1	FEV1	P05155	IVW	0.01 (0.00; 0.01)	litres	4.6×10⁻⁷	4.62202e-07	50	136.91708	3.01e-10	10439.6
SERPING1	PEF	P05155	IVW	1.44 (1.00; 1.89)	litres/min	2.1×10⁻¹⁰	2.07269e-10	54	105.93589	2.16e-05	12177.8
SERPING1	VTE	P05155	IVW	0.92 (0.91; 0.94)	OR	1.0×10⁻¹⁰⁰	0	57	117.57159	2.88e-06	12311.1
SERPING1	Gout	P05155	IVW	0.95 (0.93; 0.96)	OR	2.1×10⁻¹⁰	2.06994e-10	60	126.12022	8.80e-07	14678.1
SERPING1	Pneumonia	P05155	IVW	0.98 (0.97; 0.99)	OR	5.1×10⁻⁸	5.13734e-08	62	146.13515	6.05e-09	13792
SERPING1	eGFR	P05155	IVW	0.00 (0.00; 0.00)	SD of log(eGFR)	4.1×10⁻⁹	4.113e-09	54	91.07144	8.91e-04	13543.2
SERPING1	ALS	P05155	IVW	0.92 (0.90; 0.94)	OR	1.3×10⁻¹²	1.30829e-12	51	73.66746	1.63e-02	16521.2
SERPING1	PBC	P05155	IVW	0.82 (0.78; 0.88)	OR	2.7×10⁻¹⁰	2.7236e-10	11	28.86636	1.31e-03	5107.06
SERPING1	Lung cancer in smokers	P05155	IVW	0.94 (0.92; 0.96)	OR	7.3×10⁻⁸	7.31934e-08	49	66.66758	3.85e-02	11990.4
PI3	Rectal cancer	P19957	IVW	1.01 (1.00; 1.01)	OR	1.2×10⁻⁸	1.23208e-08	21	23.67498	2.57e-01	4165.88
PI3	AF	P19957	IVW	1.05 (1.03; 1.07)	OR	5.5×10⁻⁷	5.50583e-07	26	43.40674	1.26e-02	3622.44
PI3	Cardioembolic stroke	P19957	IVW	1.15 (1.10; 1.20)	OR	2.2×10⁻⁹	2.16676e-09	26	80.86180	8.36e-08	3294.04
PI3	DCM	P19957	IVW	1.42 (1.31; 1.55)	OR	6.7×10⁻¹⁶	6.6613e-16	26	76.43259	4.09e-07	3122.45
PI3	Non-ischemic CM	P19957	IVW	1.10 (1.06; 1.14)	OR	3.0×10⁻⁶	2.95253e-06	27	42.73140	2.06e-02	3548.69
PI3	Glucose	P19957	IVW	0.02 (0.02; 0.03)	mmol/l	4.3×10⁻¹⁰	4.33686e-10	25	53.74605	4.61e-04	3827.69
PI3	Parkinson's	P19957	IVW	0.86 (0.82; 0.90)	OR	4.2×10⁻¹¹	4.24616e-11	27	31.91351	1.96e-01	3487.71
PI3	T2DM	P19957	IVW	1.05 (1.03; 1.06)	OR	1.2×10⁻¹¹	1.199e-11	28	59.67130	2.91e-04	3588.65
CD163	Stroke volume	Q86VB7	IVW	-0.12 (-0.15; -0.08)	RIN	8.4×10⁻¹⁰	8.41733e-10	14	11.48337	5.70e-01	702.07
CD163	FEV1	Q86VB7	IVW	0.03 (0.02; 0.04)	litres	3.6×10⁻⁸	3.64519e-08	13	19.71589	7.27e-02	647.43
CD163	FVC	Q86VB7	IVW	0.05 (0.04; 0.06)	litres	2.2×10⁻¹⁵	2.22045e-15	13	29.37142	3.47e-03	647.43
CD163	Cardioembolic stroke	Q86VB7	IVW	0.67 (0.57; 0.78)	OR	5.7×10⁻⁷	5.65184e-07	12	20.28002	4.16e-02	542.24
CD163	VTE	Q86VB7	IVW	1.30 (1.22; 1.38)	OR	2.2×10⁻¹⁵	2.22045e-15	13	6.82647	8.69e-01	647.43
CD163	Apo-A1	Q86VB7	IVW	-0.03 (-0.04; -0.03)	g/l	1.0×10⁻¹⁰⁰	0	10	21.56937	1.03e-02	467.41
CD163	Apo-B	Q86VB7	IVW	0.02 (0.01; 0.02)	g/l	1.0×10⁻¹⁰⁰	0	11	37.24799	5.13e-05	553.25
CD163	Glucose	Q86VB7	IVW	-0.06 (-0.09; -0.04)	mmol/l	4.7×10⁻⁸	4.69443e-08	10	21.11106	1.22e-02	490.2
CD163	HDL-C	Q86VB7	IVW	-0.03 (-0.04; -0.03)	mmol/l	1.0×10⁻¹⁰⁰	0	12	25.06854	8.91e-03	545.97
CD163	LDL-C	Q86VB7	IVW	0.05 (0.03; 0.06)	mmol/l	2.7×10⁻¹¹	2.66474e-11	11	39.90646	1.76e-05	553.25
CD163	LPa	Q86VB7	IVW	-2.32 (-3.18; -1.45)	nmol/l	1.6×10⁻⁷	1.59761e-07	13	38.01376	1.53e-04	647.43
CD163	Trig	Q86VB7	IVW	0.04 (0.03; 0.06)	mmol/l	2.6×10⁻⁸	2.63623e-08	13	11.53235	4.84e-01	647.43
CD163	Graves' Disease	Q86VB7	IVW	0.55 (0.46; 0.67)	OR	1.9×10⁻⁹	1.93803e-09	12	17.02133	1.07e-01	575.41
IL7R	Prostate cancer	P16871	IVW	0.94 (0.92; 0.96)	OR	9.6×10⁻⁸	9.58188e-08	8	8.52371	2.89e-01	344.25
IL7R	Intracranial aneurysms	P16871	IVW	1.73 (1.46; 2.04)	OR	2.5×10⁻¹⁰	2.52541e-10	10	9.35382	4.05e-01	438.39
IL7R	Subarachnoid hemorrhage	P16871	IVW	1.68 (1.34; 2.10)	OR	5.2×10⁻⁶	5.22334e-06	10	11.60169	2.37e-01	438.39
IL7R	Influenza Not Pneumonia	P16871	IVW	1.78 (1.50; 2.10)	OR	2.4×10⁻¹¹	2.37106e-11	9	18.07842	2.06e-02	409.99
IL7R	LDL-C	P16871	IVW	-0.07 (-0.10; -0.05)	mmol/l	5.5×10⁻⁹	5.45064e-09	9	12.98311	1.12e-01	409.99
IL7R	Atopic dermatitis	P16871	IVW	1.56 (1.29; 1.88)	OR	4.1×10⁻⁶	4.12054e-06	9	11.34502	1.83e-01	409.99
IL27RA	Breast cancer	Q6UWB1	IVW	1.02 (1.01; 1.02)	OR	1.6×10⁻¹²	1.56519e-12	56	82.18035	1.02e-02	11248.7
IL27RA	Cervical cancer	Q6UWB1	IVW	0.99 (0.98; 0.99)	OR	4.1×10⁻⁶	4.13642e-06	58	120.12746	2.11e-06	11548.6
IL27RA	AF	Q6UWB1	IVW	0.96 (0.95; 0.97)	OR	1.2×10⁻¹³	1.15685e-13	92	179.52053	9.30e-08	12297.5
IL27RA	HF	Q6UWB1	IVW	0.97 (0.96; 0.98)	OR	2.9×10⁻⁶	2.93708e-06	77	115.31179	2.45e-03	10558.9
IL27RA	VTE	Q6UWB1	IVW	1.03 (1.02; 1.04)	OR	1.3×10⁻⁶	1.34751e-06	95	163.10816	1.30e-05	13224.2
IL27RA	Rheumatoid Arthritis	Q6UWB1	IVW	0.93 (0.91; 0.95)	OR	8.5×10⁻¹¹	8.50311e-11	29	46.63632	1.50e-02	4662.09
IL27RA	eGFR	Q6UWB1	IVW	-0.00 (-0.00; -0.00)	SD of log(eGFR)	1.2×10⁻⁶	1.19705e-06	73	159.32836	1.50e-08	9688.33
IL27RA	Apo-B	Q6UWB1	IVW	0.00 (0.00; 0.00)	g/l	1.4×10⁻¹²	1.37845e-12	85	179.69866	6.40e-09	11764.6
IL27RA	HbA1c	Q6UWB1	IVW	-0.05 (-0.07; -0.03)	mmol/mol	8.0×10⁻⁸	8.01405e-08	94	174.78676	6.08e-07	13159
IL27RA	Graves' Disease	Q6UWB1	IVW	0.87 (0.83; 0.91)	OR	3.7×10⁻⁹	3.71801e-09	36	66.67279	9.86e-04	9911.48
IL27RA	T2DM	Q6UWB1	IVW	1.02 (1.02; 1.03)	OR	1.5×10⁻⁷	1.54575e-07	87	208.35348	3.76e-12	12016.2
IL27RA	Atopic dermatitis	Q6UWB1	IVW	1.08 (1.05; 1.12)	OR	3.5×10⁻⁶	3.48234e-06	89	157.77846	7.22e-06	15490.6
CCL11	FEV1	P51671	IVW	0.02 (0.01; 0.02)	litres	8.7×10⁻⁸	8.66445e-08	21	44.46345	1.30e-03	1228.65
CCL11	FVC	P51671	IVW	0.02 (0.01; 0.03)	litres	3.4×10⁻⁶	3.40293e-06	21	33.74501	2.79e-02	1228.65
CCL11	Influenza Not Pneumonia	P51671	IVW	1.41 (1.31; 1.52)	OR	1.0×10⁻¹⁰⁰	0	20	42.86595	1.35e-03	1176.02
CCL11	Glucose	P51671	IVW	-0.04 (-0.05; -0.02)	mmol/l	3.4×10⁻⁷	3.35875e-07	21	30.92300	5.62e-02	1228.65
CCL11	HbA1c	P51671	IVW	-0.15 (-0.21; -0.09)	mmol/mol	2.5×10⁻⁶	2.53308e-06	21	37.83341	9.28e-03	1228.65
CCL11	HDL-C	P51671	IVW	0.01 (0.01; 0.02)	mmol/l	5.6×10⁻¹⁰	5.55204e-10	21	27.20647	1.30e-01	1228.65
TNFSF14	DBP	O43557	IVW	-0.30 (-0.43; -0.18)	mmHg	2.3×10⁻⁶	2.25183e-06	19	28.68154	5.24e-02	944.22
TNFSF14	CHD	O43557	IVW	0.92 (0.89; 0.95)	OR	4.7×10⁻⁶	4.694e-06	19	56.09362	8.61e-06	833.01
TNFSF14	Graves' Disease	O43557	IVW	0.49 (0.40; 0.62)	OR	4.6×10⁻¹⁰	4.5714e-10	14	51.72390	1.50e-06	634.96
SLAMF7	Colon cancer	Q9NQ25	IVW	0.99 (0.99; 0.99)	OR	1.2×10⁻⁶	1.15827e-06	58	96.15936	9.12e-04	19017.8
SLAMF7	Kidney cancer	Q9NQ25	IVW	0.99 (0.99; 0.99)	OR	2.9×10⁻¹³	2.94209e-13	60	128.57442	4.41e-07	58942.7
SLAMF7	Non-Hodgkin lymphoma	Q9NQ25	IVW	1.04 (1.03; 1.06)	OR	1.8×10⁻⁸	1.75966e-08	64	105.15637	6.87e-04	63894.5
SLAMF7	Prostate cancer	Q9NQ25	IVW	1.02 (1.01; 1.03)	OR	1.7×10⁻⁷	1.71795e-07	56	67.93044	1.13e-01	49514.7
SLAMF7	Rectal cancer	Q9NQ25	IVW	0.97 (0.97; 0.98)	OR	1.0×10⁻¹⁰⁰	0	60	114.83468	1.85e-05	18633.1
SLAMF7	FVC	Q9NQ25	IVW	0.01 (0.00; 0.01)	litres	1.7×10⁻¹¹	1.66438e-11	85	149.64200	1.40e-05	33749.7
SLAMF7	Small vessel stroke	Q9NQ25	IVW	0.92 (0.89; 0.94)	OR	1.1×10⁻⁹	1.13256e-09	76	98.12086	3.79e-02	35692.5
SLAMF7	Apo-B	Q9NQ25	IVW	0.00 (0.00; 0.00)	g/l	4.4×10⁻¹⁰	4.42041e-10	83	121.74116	2.90e-03	34706.5
SLAMF7	LDL-C	Q9NQ25	IVW	0.01 (0.00; 0.01)	mmol/l	1.3×10⁻⁸	1.32178e-08	86	123.42187	4.12e-03	36005.1
SLAMF7	Dementia, Lewy Body	Q9NQ25	IVW	1.10 (1.06; 1.15)	OR	8.2×10⁻⁷	8.16253e-07	80	92.29261	1.46e-01	21636.9
SLAMF7	Alzheimer's Disease	Q9NQ25	IVW	0.99 (0.99; 1.00)	OR	5.9×10⁻⁶	5.85204e-06	81	155.65783	8.63e-07
SLAMF7	Cerebral Small Vessel	Q9NQ25	IVW	0.91 (0.89; 0.93)	OR	2.4×10⁻¹⁴	2.44249e-14	72	127.19834	4.81e-05	17819.1
PGLYRP2	DBP	Q96PD5	IVW	0.08 (0.05; 0.11)	mmHg	2.1×10⁻⁶	2.07527e-06	35	34.23513	4.56e-01	4321.25
PGLYRP2	Cervical cancer	Q96PD5	IVW	0.99 (0.99; 0.99)	OR	4.3×10⁻⁶	4.31778e-06	36	68.45636	6.12e-04	4058.23
PGLYRP2	Melanoma	Q96PD5	IVW	1.01 (1.01; 1.02)	OR	1.9×10⁻⁹	1.85796e-09	37	56.12338	1.74e-02	4175.96
PGLYRP2	Non-Hodgkin lymphoma	Q96PD5	IVW	1.02 (1.01; 1.02)	OR	2.4×10⁻¹¹	2.37341e-11	35	68.84043	3.75e-04	3841.76
PGLYRP2	Thyroid cancer	Q96PD5	IVW	1.12 (1.08; 1.16)	OR	9.2×10⁻¹¹	9.21605e-11	32	50.22513	1.59e-02	3908.56
PGLYRP2	FEV1	Q96PD5	IVW	0.01 (0.00; 0.01)	litres	1.3×10⁻⁶	1.30861e-06	45	128.77602	3.02e-10	4687.98
PGLYRP2	PEF	Q96PD5	IVW	1.10 (0.63; 1.58)	litres/min	5.0×10⁻⁶	4.96221e-06	47	88.46177	1.69e-04	4950.64
PGLYRP2	CHD	Q96PD5	IVW	1.04 (1.03; 1.05)	OR	4.8×10⁻⁹	4.82219e-09	45	39.55329	6.62e-01	3665.23
PGLYRP2	DCM	Q96PD5	IVW	1.44 (1.32; 1.57)	OR	6.7×10⁻¹⁶	6.6613e-16	41	91.34481	6.86e-06	4373.01
PGLYRP2	HF	Q96PD5	IVW	0.95 (0.93; 0.97)	OR	5.3×10⁻⁸	5.30367e-08	38	56.58617	2.06e-02	3657.02
PGLYRP2	Intracranial aneurysms	Q96PD5	IVW	1.11 (1.06; 1.16)	OR	5.2×10⁻⁶	5.15875e-06	16	15.71207	4.01e-01	2968.86
PGLYRP2	Non-ischemic CM	Q96PD5	IVW	0.90 (0.87; 0.94)	OR	3.4×10⁻⁷	3.39358e-07	48	90.21168	1.53e-04	4132.68
PGLYRP2	VTE	Q96PD5	IVW	1.11 (1.08; 1.13)	OR	1.0×10⁻¹⁰⁰	0	48	91.62728	1.06e-04	3971.29
PGLYRP2	Gout	Q96PD5	IVW	1.12 (1.09; 1.16)	OR	2.7×10⁻¹⁴	2.68674e-14	48	97.52876	2.14e-05	4157.12
PGLYRP2	Pneumonia	Q96PD5	IVW	1.04 (1.02; 1.05)	OR	1.7×10⁻⁷	1.71716e-07	48	51.15423	3.14e-01	3930.9
PGLYRP2	Apo-A1	Q96PD5	IVW	-0.01 (-0.01; -0.01)	g/l	1.0×10⁻¹⁰⁰	0	50	72.67861	1.56e-02	5046.35
PGLYRP2	Glucose	Q96PD5	IVW	0.02 (0.01; 0.02)	mmol/l	1.2×10⁻⁹	1.22498e-09	50	75.41664	9.03e-03	5046.35
PGLYRP2	HbA1c	Q96PD5	IVW	0.08 (0.05; 0.11)	mmol/mol	1.3×10⁻⁷	1.26694e-07	48	80.31565	1.77e-03	4938.1
PGLYRP2	HDL-C	Q96PD5	IVW	-0.01 (-0.01; -0.01)	mmol/l	1.0×10⁻¹⁰⁰	0	48	55.61303	1.82e-01	4832.87
PGLYRP2	LDL-C	Q96PD5	IVW	-0.01 (-0.02; -0.01)	mmol/l	2.9×10⁻⁸	2.92657e-08	45	96.13211	9.42e-06	4690.01
PGLYRP2	Lung cancer in smokers	Q96PD5	IVW	1.15 (1.11; 1.19)	OR	2.1×10⁻¹³	2.12941e-13	43	56.80041	6.33e-02	4594.53
PF4V1	Bladder cancer	P10720	IVW	1.00 (1.00; 1.01)	OR	2.9×10⁻⁷	2.87129e-07	23	49.48313	6.88e-04	3875.92
PF4V1	Melanoma	P10720	IVW	1.00 (1.00; 1.00)	OR	4.8×10⁻⁷	4.82186e-07	23	61.38422	1.39e-05	3324.46
PF4V1	Rectal cancer	P10720	IVW	1.01 (1.01; 1.01)	OR	1.3×10⁻⁷	1.29711e-07	24	36.65402	3.53e-02	4450.28
PF4V1	FEV1	P10720	IVW	0.01 (0.01; 0.02)	litres	1.5×10⁻⁹	1.54233e-09	32	60.14812	1.30e-03	4069.42
PF4V1	FVC	P10720	IVW	0.01 (0.01; 0.02)	litres	2.5×10⁻⁶	2.51006e-06	32	59.68663	1.47e-03	4069.42
PF4V1	SLE	P10720	IVW	1.20 (1.13; 1.28)	OR	4.2×10⁻⁹	4.19493e-09	17	19.43694	2.47e-01	3246.04
PF4V1	HDL-C	P10720	IVW	-0.01 (-0.01; -0.00)	mmol/l	6.2×10⁻⁷	6.1864e-07	32	58.65237	1.94e-03	4069.42
PF4V1	Cerebral Small Vessel	P10720	IVW	1.16 (1.10; 1.21)	OR	4.7×10⁻⁹	4.72679e-09	26	41.09952	2.24e-02	3914.3
PF4V1	Lung cancer in non smokers	P10720	IVW	1.50 (1.33; 1.69)	OR	1.9×10⁻¹¹	1.8767e-11	19	27.55205	6.92e-02	3152.06
PF4V1	Atopic dermatitis	P10720	IVW	0.74 (0.69; 0.80)	OR	1.0×10⁻¹⁰⁰	0	30	32.86146	2.83e-01	3035.3
C3	VTE	P01024	IVW	0.79 (0.73; 0.86)	OR	1.8×10⁻⁷	1.77956e-07	11	9.85579	4.53e-01	593.08
C3	Graves' Disease	P01024	IVW	0.32 (0.21; 0.50)	OR	5.6×10⁻⁷	5.59276e-07	7	20.70266	2.07e-03	340.72
IL9	Apo-A1	P15248	IVW	-0.03 (-0.04; -0.02)	g/l	2.3×10⁻⁷	2.33e-07	5	3.79624	4.34e-01	170.17
IL9	HDL-C	P15248	IVW	-0.05 (-0.07; -0.03)	mmol/l	4.3×10⁻⁷	4.27744e-07	5	7.63751	1.06e-01	170.17
LIFR	Intracranial aneurysms	P42702	IVW	0.64 (0.57; 0.72)	OR	5.4×10⁻¹⁴	5.35128e-14	13	26.02185	1.07e-02	991.97
LIFR	Subarachnoid hemorrhage	P42702	IVW	0.72 (0.63; 0.82)	OR	7.4×10⁻⁷	7.40572e-07	12	30.21964	1.46e-03	957.38
LIFR	Rheumatoid Arthritis	P42702	IVW	1.10 (1.07; 1.14)	OR	1.9×10⁻⁹	1.9078e-09	22	42.62058	3.51e-03	1427.86
LIFR	HDL-C	P42702	IVW	0.01 (0.01; 0.01)	mmol/l	3.1×10⁻⁷	3.11791e-07	26	46.10654	6.24e-03	1520.08
LIFR	Trig	P42702	IVW	-0.03 (-0.04; -0.02)	mmol/l	9.0×10⁻⁷	9.04539e-07	26	45.45553	7.42e-03	1507.05
ARG1	DBP	P05089	IVW	0.48 (0.30; 0.65)	mmHg	5.9×10⁻⁸	5.9422e-08	8	18.92498	8.43e-03	408.55
ARG1	CHD	P05089	IVW	0.87 (0.83; 0.91)	OR	3.1×10⁻⁹	3.1315e-09	9	3.62981	8.89e-01	472.42
ARG1	Non-ischemic CM	P05089	IVW	0.62 (0.52; 0.74)	OR	1.2×10⁻⁷	1.20541e-07	9	6.05280	6.41e-01	468.83
ARG1	eGFR	P05089	IVW	0.02 (0.01; 0.03)	SD of log(eGFR)	1.0×10⁻¹⁰	1.02371e-10	6	13.40080	1.99e-02	241.48
ARG1	Apo-A1	P05089	IVW	0.02 (0.02; 0.03)	g/l	3.0×10⁻¹³	2.95541e-13	9	3.20679	9.21e-01	472.42
ARG1	HbA1c	P05089	IVW	-0.55 (-0.70; -0.40)	mmol/mol	2.7×10⁻¹³	2.72893e-13	7	13.84401	3.14e-02	367.97
ARG1	HDL-C	P05089	IVW	0.03 (0.03; 0.04)	mmol/l	1.0×10⁻¹⁰⁰	0	9	4.40066	8.19e-01	472.42
ARG1	Trig	P05089	IVW	-0.06 (-0.08; -0.04)	mmol/l	1.5×10⁻⁸	1.46465e-08	9	18.06399	2.08e-02	472.42
ARG1	T2DM	P05089	IVW	0.86 (0.81; 0.91)	OR	9.3×10⁻⁷	9.28145e-07	9	20.94317	7.30e-03	468.83
SCGB3A1	eGFR	Q96QR1	IVW	0.01 (0.00; 0.01)	SD of log(eGFR)	1.2×10⁻⁷	1.19965e-07	26	39.36159	3.39e-02	1473.96
TRIL	CHD	Q7L0X0	IVW	1.12 (1.07; 1.18)	OR	3.0×10⁻⁶	3.02802e-06	9	8.36535	3.99e-01	325.83
TRIL	Small vessel stroke	Q7L0X0	IVW	0.46 (0.33; 0.62)	OR	7.8×10⁻⁷	7.80997e-07	9	11.76825	1.62e-01	325.83
TRIL	ALS	Q7L0X0	IVW	1.70 (1.37; 2.11)	OR	1.8×10⁻⁶	1.79546e-06	9	12.38725	1.35e-01	325.83
TRIL	Alzheimer's Disease	Q7L0X0	IVW	1.10 (1.07; 1.13)	OR	6.7×10⁻¹⁶	6.6613e-16	8	1.19402	9.91e-01	284.67
MSMP	HF	Q1L6U9	IVW	1.28 (1.17; 1.41)	OR	8.3×10⁻⁸	8.30743e-08	6	11.17457	4.80e-02	206.95
MSMP	VTE	Q1L6U9	IVW	1.33 (1.19; 1.50)	OR	1.3×10⁻⁶	1.25228e-06	6	2.80245	7.30e-01	206.95
MSMP	Gout	Q1L6U9	IVW	1.84 (1.58; 2.14)	OR	3.6×10⁻¹⁵	3.55271e-15	6	3.89104	5.65e-01	206.95
MSMP	Apo-B	Q1L6U9	IVW	0.02 (0.02; 0.03)	g/l	1.2×10⁻¹²	1.2077e-12	6	1.51184	9.12e-01	206.95
MSMP	Trig	Q1L6U9	IVW	0.08 (0.06; 0.11)	mmol/l	5.0×10⁻⁹	5.02481e-09	6	11.96666	3.52e-02	206.95
SPON2	DBP	Q9BUD6	IVW	0.20 (0.16; 0.24)	mmHg	1.0×10⁻¹⁰⁰	0	35	69.62703	3.01e-04	3929.54
SPON2	SBP	Q9BUD6	IVW	0.16 (0.11; 0.21)	mmHg	4.2×10⁻⁹	4.22547e-09	37	185.45832	<0.01	6323.08
SPON2	Bladder cancer	Q9BUD6	IVW	0.97 (0.96; 0.98)	OR	4.7×10⁻¹²	4.69269e-12	42	60.31137	2.63e-02	6626.31
SPON2	Endometrial cancer	Q9BUD6	IVW	1.11 (1.07; 1.16)	OR	2.3×10⁻⁷	2.287e-07	40	51.36589	8.88e-02	6132.55
SPON2	Melanoma	Q9BUD6	IVW	0.98 (0.98; 0.99)	OR	1.0×10⁻¹⁰⁰	0	39	55.23051	3.50e-02	5413.54
SPON2	Prostate cancer	Q9BUD6	IVW	0.97 (0.96; 0.98)	OR	1.6×10⁻¹¹	1.57636e-11	36	104.96640	6.51e-09	4245.85
SPON2	Stroke volume	Q9BUD6	IVW	-0.03 (-0.05; -0.02)	RIN	2.3×10⁻⁷	2.2829e-07	40	142.50644	1.04e-13	3831.88
SPON2	CHD	Q9BUD6	IVW	0.96 (0.95; 0.97)	OR	1.0×10⁻¹⁰⁰	0	48	170.22683	7.77e-16	6423.33
SPON2	Non-ischemic CM	Q9BUD6	IVW	0.92 (0.90; 0.95)	OR	5.3×10⁻¹⁰	5.31329e-10	49	120.44451	3.72e-08	6246.09
SPON2	VTE	Q9BUD6	IVW	0.91 (0.90; 0.92)	OR	1.0×10⁻¹⁰⁰	0	52	147.03550	3.02e-11	6639.19
SPON2	Gout	Q9BUD6	IVW	1.08 (1.06; 1.10)	OR	4.4×10⁻¹⁶	4.4409e-16	46	109.90686	2.37e-07	5443.48
SPON2	Influenza Not Pneumonia	Q9BUD6	IVW	0.86 (0.83; 0.89)	OR	1.0×10⁻¹⁰⁰	0	48	100.57244	9.14e-06	5714.41
SPON2	CKD	Q9BUD6	IVW	0.97 (0.96; 0.98)	OR	1.7×10⁻⁷	1.66534e-07	52	121.56181	1.08e-07	7874.26
SPON2	Apo-A1	Q9BUD6	IVW	0.01 (0.01; 0.01)	g/l	1.0×10⁻¹⁰⁰	0	47	183.27503	<0.01	6324.9
SPON2	Apo-B	Q9BUD6	IVW	-0.00 (-0.00; -0.00)	g/l	1.0×10⁻¹⁰⁰	0	53	118.42246	4.31e-07	6183.71
SPON2	Glucose	Q9BUD6	IVW	0.03 (0.03; 0.03)	mmol/l	1.0×10⁻¹⁰⁰	0	54	134.76924	4.66e-09	6569.55
SPON2	HbA1c	Q9BUD6	IVW	0.16 (0.14; 0.19)	mmol/mol	1.0×10⁻¹⁰⁰	0	46	167.03025	6.66e-16	5312.58
SPON2	HDL-C	Q9BUD6	IVW	0.01 (0.01; 0.01)	mmol/l	1.0×10⁻¹⁰⁰	0	40	107.25104	2.75e-08	5788.54
SPON2	LDL-C	Q9BUD6	IVW	-0.02 (-0.02; -0.01)	mmol/l	1.0×10⁻¹⁰⁰	0	50	142.64212	4.42e-11	7721.1
SPON2	Trig	Q9BUD6	IVW	-0.01 (-0.01; -0.01)	mmol/l	1.4×10⁻⁹	1.39753e-09	49	134.80635	3.56e-10	6507.97
SPON2	ALS	Q9BUD6	IVW	0.87 (0.84; 0.90)	OR	4.8×10⁻¹⁴	4.75176e-14	40	128.67523	1.64e-11	4198.03
SPON2	Alzheimer's Disease	Q9BUD6	IVW	1.02 (1.01; 1.02)	OR	1.0×10⁻¹⁰⁰	0	54	123.89818	1.32e-07	8033.84
SPON2	NAFLD	Q9BUD6	IVW	1.23 (1.13; 1.35)	OR	5.9×10⁻⁶	5.90662e-06	39	59.35858	1.49e-02
SPON2	Lung cancer in smokers	Q9BUD6	IVW	1.12 (1.09; 1.14)	OR	1.0×10⁻¹⁰⁰	0	55	134.75273	7.59e-09	7996.14
RNASE2	Stroke volume	P10153	IVW	0.09 (0.05; 0.13)	RIN	3.2×10⁻⁶	3.19613e-06	10	3.69742	9.30e-01	1022.44
RNASE2	FEV1	P10153	IVW	0.02 (0.02; 0.03)	litres	2.1×10⁻⁸	2.14489e-08	10	8.20314	5.14e-01	1022.44
RNASE2	FVC	P10153	IVW	0.03 (0.02; 0.04)	litres	3.8×10⁻⁶	3.79838e-06	10	10.89080	2.83e-01	1022.44
CHGA	Cervical cancer	P10645	IVW	1.03 (1.02; 1.04)	OR	4.2×10⁻⁸	4.24098e-08	23	30.34798	1.10e-01	2804.19
CHGA	FEV1	P10645	IVW	0.02 (0.01; 0.02)	litres	1.8×10⁻⁶	1.81623e-06	23	72.19331	2.97e-07	2885.12
CHGA	Dementia, Lewy Body	P10645	IVW	1.36 (1.19; 1.54)	OR	3.4×10⁻⁶	3.4335e-06	34	21.54553	9.37e-01	3465.31
C1S	Prostate cancer	P09871	IVW	0.98 (0.97; 0.98)	OR	2.7×10⁻⁸	2.69894e-08	38	44.15517	1.95e-01	11753.9
C1S	CHD	P09871	IVW	1.07 (1.06; 1.07)	OR	1.0×10⁻¹⁰⁰	0	53	151.38495	1.21e-11	7079.49
C1S	Influenza Not Pneumonia	P09871	IVW	0.94 (0.91; 0.96)	OR	4.7×10⁻⁶	4.70743e-06	56	84.73449	6.15e-03	11472.6
C1S	Apo-A1	P09871	IVW	-0.01 (-0.01; -0.00)	g/l	1.0×10⁻¹⁰⁰	0	57	93.88888	1.14e-03	5872.07
C1S	HDL-C	P09871	IVW	-0.00 (-0.01; -0.00)	mmol/l	7.2×10⁻⁸	7.2306e-08	57	90.77943	2.26e-03	6379.83
C1S	Trig	P09871	IVW	0.01 (0.01; 0.01)	mmol/l	9.3×10⁻⁷	9.33821e-07	55	96.60548	3.29e-04	6450.35
C1S	Alzheimer's Disease	P09871	IVW	1.02 (1.02; 1.02)	OR	1.0×10⁻¹⁰⁰	0	63	107.35602	3.12e-04	8394.34
FAM3B	DBP	P58499	IVW	0.13 (0.09; 0.17)	mmHg	5.2×10⁻¹⁰	5.24142e-10	69	113.99896	4.03e-04	6102.74
FAM3B	SBP	P58499	IVW	0.28 (0.21; 0.35)	mmHg	5.3×10⁻¹⁵	5.32907e-15	68	136.48496	1.16e-06	6055.81
TREM1	DBP	Q9NP99	IVW	-0.07 (-0.10; -0.05)	mmHg	7.0×10⁻¹²	7.0064e-12	48	77.42260	3.42e-03	9407.15
TREM1	Prostate cancer	Q9NP99	IVW	0.99 (0.98; 0.99)	OR	8.8×10⁻⁷	8.80424e-07	49	95.06316	6.14e-05	8946.68
TREM1	FEV1	Q9NP99	IVW	-0.00 (-0.01; -0.00)	litres	1.9×10⁻⁷	1.91486e-07	55	83.48793	6.16e-03	10763.7
TREM1	FVC	Q9NP99	IVW	-0.01 (-0.01; -0.01)	litres	1.0×10⁻¹⁰⁰	0	56	97.83207	3.36e-04	9790.42
TREM1	CHD	Q9NP99	IVW	0.98 (0.97; 0.99)	OR	5.7×10⁻¹⁴	5.66214e-14	54	92.87525	5.84e-04	9115.64
TREM1	Non-ischemic CM	Q9NP99	IVW	0.93 (0.91; 0.95)	OR	2.1×10⁻¹⁴	2.10942e-14	55	65.65458	1.33e-01	10757.6
TREM1	Small vessel stroke	Q9NP99	IVW	0.93 (0.90; 0.95)	OR	3.0×10⁻⁹	2.99196e-09	55	84.25357	5.26e-03	9559.8
TREM1	Subarachnoid hemorrhage	Q9NP99	IVW	0.93 (0.91; 0.96)	OR	2.4×10⁻⁷	2.44114e-07	33	48.16422	3.32e-02	8348.97
TREM1	Gout	Q9NP99	IVW	1.03 (1.02; 1.05)	OR	9.4×10⁻⁷	9.36737e-07	56	88.53808	2.78e-03	10801.9
TREM1	Pneumonia	Q9NP99	IVW	0.98 (0.98; 0.99)	OR	2.0×10⁻⁹	2.01626e-09	58	106.13419	8.49e-05	11138.7
TREM1	CKD	Q9NP99	IVW	1.03 (1.02; 1.04)	OR	8.7×10⁻⁹	8.6575e-09	55	126.27935	1.01e-07	10613.7
TREM1	eGFR	Q9NP99	IVW	-0.00 (-0.00; -0.00)	SD of log(eGFR)	2.0×10⁻⁶	1.98471e-06	54	97.23990	2.03e-04	8782.71
TREM1	HbA1c	Q9NP99	IVW	0.05 (0.04; 0.07)	mmol/mol	6.7×10⁻¹¹	6.66354e-11	55	114.35378	3.19e-06	9592.12
TREM1	LDL-C	Q9NP99	IVW	0.01 (0.00; 0.01)	mmol/l	9.8×10⁻¹⁰	9.79305e-10	55	63.27207	1.82e-01	10296.3
TREM1	Trig	Q9NP99	IVW	-0.01 (-0.01; -0.00)	mmol/l	5.9×10⁻⁶	5.86027e-06	58	91.98281	2.29e-03
TREM1	Dementia, Lewy Body	Q9NP99	IVW	0.83 (0.79; 0.87)	OR	6.1×10⁻¹³	6.07736e-13	47	90.11756	1.09e-04	9061.67
TREM1	Alzheimer's Disease	Q9NP99	IVW	1.01 (1.01; 1.02)	OR	5.3×10⁻⁷	5.34997e-07	46	100.31869	4.26e-06	6701.19
TREM1	Cerebral Small Vessel	Q9NP99	IVW	0.92 (0.90; 0.95)	OR	4.9×10⁻¹⁰	4.9102e-10	49	52.47620	3.05e-01	8982.37
NMB	Stroke volume	P08949	IVW	-0.06 (-0.08; -0.04)	RIN	1.9×10⁻⁷	1.90941e-07	16	35.64448	1.99e-03	1142.83
NMB	FEV1	P08949	IVW	-0.06 (-0.06; -0.05)	litres	1.0×10⁻¹⁰⁰	0	15	35.95626	1.06e-03	1044.65
NMB	FVC	P08949	IVW	-0.05 (-0.06; -0.04)	litres	1.0×10⁻¹⁰⁰	0	14	30.21737	4.38e-03	990.15
NMB	PEF	P08949	IVW	-4.11 (-5.09; -3.13)	litres/min	2.2×10⁻¹⁶	2.2204e-16	17	23.75279	9.50e-02	1187.59
NMB	AF	P08949	IVW	0.90 (0.87; 0.93)	OR	1.4×10⁻¹¹	1.43257e-11	17	28.85710	2.49e-02	1187.59
NMB	Ischemic stroke	P08949	IVW	0.78 (0.76; 0.81)	OR	1.0×10⁻¹⁰⁰	0	17	17.10005	3.79e-01	1303.9
NMB	Any stroke	P08949	IVW	0.84 (0.82; 0.87)	OR	1.0×10⁻¹⁰⁰	0	17	21.91629	1.46e-01	1303.9
NMB	Cardioembolic stroke	P08949	IVW	0.74 (0.69; 0.78)	OR	1.0×10⁻¹⁰⁰	0	17	40.32791	6.97e-04	1303.9
NMB	CHD	P08949	IVW	0.92 (0.90; 0.93)	OR	1.0×10⁻¹⁰⁰	0	17	40.80550	5.93e-04	1187.59
NMB	DCM	P08949	IVW	0.49 (0.43; 0.56)	OR	1.0×10⁻¹⁰⁰	0	16	31.48891	7.55e-03	1142.83
NMB	HF	P08949	IVW	0.89 (0.86; 0.92)	OR	4.9×10⁻¹³	4.94049e-13	16	23.15493	8.09e-02	1249.4
NMB	Intracranial aneurysms	P08949	IVW	1.35 (1.23; 1.48)	OR	4.6×10⁻¹⁰	4.57668e-10	11	8.77238	5.54e-01	1060.74
NMB	Large artery stroke	P08949	IVW	0.58 (0.54; 0.63)	OR	1.0×10⁻¹⁰⁰	0	17	19.29193	2.54e-01	1303.9
NMB	Non-ischemic CM	P08949	IVW	0.80 (0.74; 0.86)	OR	2.8×10⁻⁸	2.82415e-08	15	24.65360	3.81e-02	1006.49
NMB	Small vessel stroke	P08949	IVW	0.84 (0.78; 0.90)	OR	1.5×10⁻⁶	1.50139e-06	17	40.44721	6.70e-04	1303.9
NMB	Gout	P08949	IVW	0.81 (0.76; 0.87)	OR	2.8×10⁻¹⁰	2.80265e-10	16	27.78514	2.30e-02	1142.83
NMB	eGFR	P08949	IVW	-0.01 (-0.01; -0.00)	SD of log(eGFR)	3.0×10⁻⁸	3.01924e-08	13	32.95621	9.83e-04	769.12
NMB	Apo-B	P08949	IVW	0.01 (0.01; 0.01)	g/l	1.1×10⁻¹³	1.07692e-13	17	34.89487	4.11e-03	1187.59
NMB	LDL-C	P08949	IVW	0.03 (0.02; 0.04)	mmol/l	2.8×10⁻¹²	2.76179e-12	17	23.76848	9.47e-02	1187.59
NMB	Graves' Disease	P08949	IVW	0.64 (0.55; 0.75)	OR	1.9×10⁻⁸	1.8943e-08	11	9.60090	4.76e-01	1144.38
NMB	T2DM	P08949	IVW	0.87 (0.85; 0.88)	OR	1.0×10⁻¹⁰⁰	0	16	30.97819	8.84e-03	1274.18
NMB	Lung cancer in smokers	P08949	IVW	1.34 (1.28; 1.40)	OR	1.0×10⁻¹⁰⁰	0	16	26.32948	3.47e-02	1249.4
C4BPA	Apo-B	P04003	IVW	-0.01 (-0.01; -0.00)	g/l	4.7×10⁻⁸	4.67537e-08	29	36.52907	1.30e-01	2618.22
NQO1	SBP	P15559	IVW	0.35 (0.30; 0.39)	mmHg	1.0×10⁻¹⁰⁰	0	13	48.16980	2.92e-06	14286.1
NQO1	Bladder cancer	P15559	IVW	1.01 (1.00; 1.01)	OR	8.9×10⁻¹²	8.86691e-12	33	54.04523	8.75e-03	33166.2
NQO1	Kidney cancer	P15559	IVW	0.97 (0.96; 0.98)	OR	1.9×10⁻¹⁴	1.86517e-14	35	65.66677	8.94e-04	31709.2
NQO1	FEV1	P15559	IVW	0.01 (0.01; 0.02)	litres	1.0×10⁻¹⁰⁰	0	27	88.18809	1.09e-08	18852.3
NQO1	FVC	P15559	IVW	0.02 (0.01; 0.02)	litres	1.0×10⁻¹⁰⁰	0	25	84.96271	9.67e-09	12964.2
NQO1	Abdominal Aortic Aneurysm	P15559	IVW	0.95 (0.93; 0.97)	OR	1.8×10⁻⁶	1.76312e-06	39	70.36520	1.09e-03	19386.4
NQO1	CHD	P15559	IVW	0.98 (0.97; 0.99)	OR	2.0×10⁻⁹	2.02799e-09	33	100.41734	5.48e-09	18572
NQO1	DCM	P15559	IVW	0.88 (0.85; 0.92)	OR	8.3×10⁻¹⁰	8.31107e-10	28	40.87787	4.23e-02	26578.5
NQO1	Apo-A1	P15559	IVW	0.00 (0.00; 0.00)	g/l	7.9×10⁻⁸	7.92269e-08	32	73.63167	2.51e-05	17769.6
NQO1	HbA1c	P15559	IVW	-0.11 (-0.14; -0.08)	mmol/mol	5.6×10⁻¹⁴	5.57332e-14	32	65.32154	3.04e-04	11754.2
NQO1	Atopic dermatitis	P15559	IVW	0.93 (0.91; 0.94)	OR	1.0×10⁻¹⁰⁰	0	37	67.72881	1.07e-03	20456.1
TIRAP	DBP	P58753	IVW	0.22 (0.15; 0.28)	mmHg	4.6×10⁻¹¹	4.61575e-11	34	156.57196	<0.01	2007.46
TIRAP	SBP	P58753	IVW	0.59 (0.50; 0.68)	mmHg	1.0×10⁻¹⁰⁰	0	35	108.50191	1.04e-09	1738.22
TIRAP	Bladder cancer	P58753	IVW	1.10 (1.06; 1.13)	OR	9.4×10⁻⁸	9.39295e-08	30	47.00636	1.86e-02	1891.65
TIRAP	FEV1	P58753	IVW	-0.02 (-0.03; -0.02)	litres	7.0×10⁻¹³	6.96554e-13	30	124.26820	9.25e-14	1448.84
TIRAP	FVC	P58753	IVW	-0.02 (-0.03; -0.01)	litres	8.1×10⁻⁸	8.1129e-08	32	99.04608	4.88e-09	1795.47
TIRAP	PEF	P58753	IVW	-5.11 (-6.21; -4.02)	litres/min	1.0×10⁻¹⁰⁰	0	31	74.57788	1.15e-05	1473.48
TIRAP	CHD	P58753	IVW	1.12 (1.10; 1.14)	OR	1.0×10⁻¹⁰⁰	0	30	186.57114	<0.01	1528.42
TIRAP	Intracranial aneurysms	P58753	IVW	1.39 (1.31; 1.48)	OR	1.0×10⁻¹⁰⁰	0	27	41.05901	3.06e-02	1947.06
TIRAP	Non-ischemic CM	P58753	IVW	1.16 (1.11; 1.22)	OR	2.2×10⁻⁹	2.24862e-09	40	67.56608	3.05e-03	2332.33
TIRAP	Subarachnoid hemorrhage	P58753	IVW	1.48 (1.36; 1.60)	OR	1.0×10⁻¹⁰⁰	0	27	36.52718	8.24e-02	1947.06
TIRAP	Pneumonia	P58753	IVW	0.91 (0.90; 0.93)	OR	1.0×10⁻¹⁰⁰	0	37	132.07082	6.80e-13	1834.53
TIRAP	Apo-A1	P58753	IVW	-0.01 (-0.01; -0.01)	g/l	2.3×10⁻¹⁰	2.27704e-10	36	113.30889	3.44e-10	1689.84
TIRAP	Apo-B	P58753	IVW	0.01 (0.00; 0.01)	g/l	1.2×10⁻¹⁰	1.19836e-10	29	80.28685	6.05e-07	1480.99
TIRAP	HDL-C	P58753	IVW	-0.02 (-0.02; -0.01)	mmol/l	1.0×10⁻¹⁰⁰	0	31	168.30228	<0.01	1591.05
TIRAP	Atopic dermatitis	P58753	IVW	0.82 (0.78; 0.86)	OR	1.0×10⁻¹⁰⁰	0	41	63.02596	1.16e-02	2325.72
CRP	Bladder cancer	P02741	IVW	0.98 (0.97; 0.99)	OR	7.1×10⁻⁸	7.1392e-08	54	145.26477	1.59e-10	34193.3
CRP	Breast cancer	P02741	IVW	1.02 (1.01; 1.02)	OR	3.0×10⁻⁸	3.0179e-08	47	79.85440	1.45e-03	18846.3
CRP	Kidney cancer	P02741	IVW	0.93 (0.91; 0.96)	OR	8.4×10⁻⁷	8.35634e-07	40	98.79395	4.30e-07	19718.5
CRP	Ovarian cancer	P02741	IVW	1.04 (1.02; 1.05)	OR	2.3×10⁻⁶	2.28533e-06	48	107.94728	1.07e-06	16237.2
CRP	PEF	P02741	IVW	-4.87 (-6.26; -3.49)	litres/min	5.8×10⁻¹²	5.76272e-12	62	119.20500	1.22e-05	14010.8
CRP	Non-ischemic CM	P02741	IVW	1.25 (1.14; 1.37)	OR	3.4×10⁻⁶	3.44872e-06	63	98.97906	1.98e-03	17124
CRP	Gout	P02741	IVW	0.82 (0.78; 0.86)	OR	1.5×10⁻¹³	1.49214e-13	69	111.81518	6.49e-04	21843.2
CRP	Pneumonia	P02741	IVW	1.31 (1.26; 1.35)	OR	1.0×10⁻¹⁰⁰	0	59	200.11706	<0.01	14100.7
CRP	Apo-A1	P02741	IVW	0.01 (0.01; 0.01)	g/l	1.5×10⁻⁸	1.53843e-08	69	92.77573	2.46e-02	17617.3
CRP	Apo-B	P02741	IVW	0.01 (0.00; 0.01)	g/l	1.4×10⁻⁶	1.37865e-06	60	101.23181	5.19e-04	15950
CRP	Glucose	P02741	IVW	-0.03 (-0.05; -0.02)	mmol/l	3.3×10⁻⁷	3.28948e-07	66	117.47413	7.30e-05	18949.8
CRP	HDL-C	P02741	IVW	0.01 (0.01; 0.01)	mmol/l	1.1×10⁻⁶	1.12523e-06	71	95.54200	2.30e-02	20825.2
CRP	LDL-C	P02741	IVW	0.03 (0.02; 0.04)	mmol/l	6.5×10⁻⁹	6.51834e-09	63	99.84079	1.65e-03	16569.1

## Sheet: S2
Exposure	Category	Count	No. diseases/biomarkers in category
IL17RD	Total	29
IL17RD	Aneurysms	2	3
IL17RD	Atherosclerosis	1	1
IL17RD	Blood Pressure	2	2
IL17RD	Cancer	4	14
IL17RD	Cardiac	2	5
IL17RD	Inflammatory	1	4
IL17RD	Lipids	4	6
IL17RD	Lung function	3	3
IL17RD	Metabolic	3	4
IL17RD	Neuro	2	6
IL17RD	Renal	2	2
IL17RD	Stroke	3	6
CCL17	Total	26
CCL17	Aneurysms	2	3
CCL17	Atherosclerosis	1	1
CCL17	Autoimmune	1	8
CCL17	Blood Pressure	2	2
CCL17	Cancer	2	14
CCL17	Cardiac	2	5
CCL17	Inflammatory	1	4
CCL17	Lipids	3	6
CCL17	Lung function	1	3
CCL17	Metabolic	3	4
CCL17	Neuro	2	6
CCL17	Renal	2	2
CCL17	Stroke	4	6
FCGR2B	Total	26
FCGR2B	Aneurysms	1	3
FCGR2B	Atherosclerosis	1	1
FCGR2B	Autoimmune	2	8
FCGR2B	Blood Pressure	1	2
FCGR2B	Cancer	1	14
FCGR2B	Cardiac	3	5
FCGR2B	Inflammatory	2	4
FCGR2B	Lipids	5	6
FCGR2B	Lung function	2	3
FCGR2B	Metabolic	2	4
FCGR2B	Neuro	1	6
FCGR2B	Renal	2	2
FCGR2B	Stroke	3	6
IL6R	Total	25
IL6R	Aneurysms	1	3
IL6R	Atherosclerosis	1	1
IL6R	Autoimmune	1	8
IL6R	Blood Pressure	1	2
IL6R	Cancer	2	14
IL6R	Cardiac	3	5
IL6R	Inflammatory	3	4
IL6R	Lipids	3	6
IL6R	Lung function	1	3
IL6R	Metabolic	3	4
IL6R	Neuro	1	6
IL6R	Stroke	5	6
RNASE6	Total	24
RNASE6	Autoimmune	2	8
RNASE6	Blood Pressure	1	2
RNASE6	Cancer	2	14
RNASE6	Cardiac	2	5
RNASE6	Inflammatory	3	4
RNASE6	Lipids	4	6
RNASE6	Lung function	3	3
RNASE6	Metabolic	1	4
RNASE6	Neuro	3	6
RNASE6	Renal	1	2
RNASE6	Stroke	2	6
SPON2	Total	24
SPON2	Atherosclerosis	1	1
SPON2	Blood Pressure	2	2
SPON2	Cancer	5	14
SPON2	Cardiac	2	5
SPON2	Inflammatory	2	4
SPON2	Lipids	5	6
SPON2	Metabolic	3	4
SPON2	Neuro	2	6
SPON2	Renal	1	2
SPON2	Stroke	1	6
C4B	Total	23
C4B	Aneurysms	1	3
C4B	Autoimmune	1	8
C4B	Blood Pressure	2	2
C4B	Cancer	2	14
C4B	Cardiac	3	5
C4B	Inflammatory	2	4
C4B	Lipids	4	6
C4B	Lung function	3	3
C4B	Metabolic	1	4
C4B	Neuro	3	6
C4B	Stroke	1	6
CXCL11	Total	23
CXCL11	Aneurysms	1	3
CXCL11	Atherosclerosis	1	1
CXCL11	Autoimmune	1	8
CXCL11	Blood Pressure	2	2
CXCL11	Cancer	4	14
CXCL11	Inflammatory	3	4
CXCL11	Lung function	2	3
CXCL11	Metabolic	2	4
CXCL11	Renal	2	2
CXCL11	Stroke	5	6
NMB	Total	22
NMB	Aneurysms	1	3
NMB	Atherosclerosis	1	1
NMB	Autoimmune	1	8
NMB	Cancer	1	14
NMB	Cardiac	4	5
NMB	Inflammatory	1	4
NMB	Lipids	2	6
NMB	Lung function	3	3
NMB	Metabolic	1	4
NMB	Renal	1	2
NMB	Stroke	6	6
ATRN	Total	21
ATRN	Aneurysms	1	3
ATRN	Autoimmune	2	8
ATRN	Blood Pressure	1	2
ATRN	Cancer	4	14
ATRN	Cardiac	1	5
ATRN	Inflammatory	1	4
ATRN	Lipids	2	6
ATRN	Lung function	1	3
ATRN	Metabolic	2	4
ATRN	Neuro	2	6
ATRN	Stroke	4	6

## Sheet: S3
Exposure	Druggable	No. indications (ChEMBL)	Max trial phase (TrialTrove)
PLA2G2A	TRUE	6	No trials
APOA4	TRUE	0	No trials
FGR	TRUE	130	3
MASP1	TRUE	0	3
CCL17	TRUE	0	2
CCL22	TRUE	0	No trials
CXCL6	TRUE	0	No trials
TNFSF8	TRUE	0	No trials
IL17RD	TRUE	0	4
BMP1	TRUE	0	No trials
LRP8	TRUE	0	No trials
FCN2	TRUE	0	No trials
FCGR2B	TRUE	3	3
CD5L	TRUE	0	No trials
IL2RA	TRUE	204	3
C9	TRUE	0	1
CXCL11	TRUE	0	No trials
IL1RL2	TRUE	15	4
IL18RAP	TRUE	4	2
CXCL1	TRUE	0	2
CX3CL1	TRUE	3	2
LTF	TRUE	0	4
IL6ST	TRUE	5	4
TYRO3	TRUE	0	3
CCL21	TRUE	0	No trials
APCS	TRUE	5	3
APOE	TRUE	0	2
SFTPD	TRUE	0	No trials
CHST4	TRUE	0	No trials
C6	TRUE	0	No trials
CXCL10	TRUE	5	2
KLKB1	TRUE	20	4
LIFR	TRUE	0	2
NQO1	TRUE	9	3
C4BPA	TRUE	0	No trials
NMB	TRUE	0	2
TREM1	TRUE	2	3
FAM3B	TRUE	0	No trials
C1S	TRUE	11	4
CHGA	TRUE	0	No trials
RNASE2	TRUE	0	No trials
SPON2	TRUE	0	No trials
MSMP	TRUE	0	No trials
SCGB3A1	TRUE	0	No trials
ARG1	TRUE	0	2
IL9	TRUE	1	3
GDF15	TRUE	0	2
C3	TRUE	12	4
PF4V1	TRUE	0	No trials
PGLYRP2	TRUE	0	No trials
SLAMF7	TRUE	9	4
TNFSF14	TRUE	9	No trials
CCL11	TRUE	2	3
IL27RA	TRUE	0	2
IL7R	TRUE	0	3
CD163	TRUE	0	2
PI3	TRUE	0	3
SERPING1	TRUE	7	4
SLPI	TRUE	0	3
IL15RA	TRUE	3	3
IL11RA	TRUE	9	3
PTX3	TRUE	0	No trials
C1RL	TRUE	0	No trials
TNFSF10	TRUE	0	3
IL18	TRUE	11	2
IL16	TRUE	0	No trials
F3	TRUE	6	4
CXCL16	TRUE	0	No trials
CSF1	TRUE	9	3
CASP8	TRUE	10	4
IL1RL1	TRUE	4	4
MARCO	TRUE	0	1
IL6R	TRUE	103	4
IL1R2	TRUE	0	4
IL17RA	TRUE	12	4
CCL24	TRUE	0	3
TNFSF12	TRUE	3	No trials
CSF2RB	TRUE	108	2
RNASE6	TRUE	0	No trials
HAVCR2	TRUE	14	3
IL23R	TRUE	0	4
CD55	TRUE	0	2
CCL7	TRUE	0	No trials
IL5RA	TRUE	14	4
C4B	TRUE	0	2
CFH	TRUE	0	2
BPI	TRUE	0	3
FCN1	TRUE	0	No trials
CD209	TRUE	0	2
CCL25	TRUE	0	No trials
CFI	TRUE	0	No trials
PLCG2	TRUE	0	No trials
CRP	TRUE	0	2
SYK	TRUE	63	3
ISG15	TRUE	0	No trials
TLR3	TRUE	16	3
RNASET2	TRUE	0	No trials
TLR1	TRUE	0	2
LGR4	TRUE	1	No trials
TREM2	TRUE	0	2
RNASE3	TRUE	0	No trials
ATRN	TRUE	0	No trials
REG3G	TRUE	0	No trials
OSMR	TRUE	1	2
BPIFB1	TRUE	0	No trials
REG3A	TRUE	0	2
LOXL3	TRUE	0	No trials
CNTFR	TRUE	0	3
APOBEC3G	TRUE	0	3
DDX58	TRUE	0	3
SPP1	TRUE	1	2
IL12B	TRUE	126	4
C1QC	TRUE	0	No trials
PARK7	FALSE	0	No trials
TIRAP	FALSE	0	No trials
NCF1	FALSE	0	No trials
CNPY3	FALSE	0	No trials
GBP1	FALSE	0	No trials
GBP2	FALSE	0	No trials
NAGK	FALSE	0	No trials
COLEC12	FALSE	0	No trials
TNFAIP3	FALSE	0	No trials
IFIT3	FALSE	0	No trials
RARRES2	FALSE	0	No trials
HEXIM1	FALSE	0	No trials
TRIL	FALSE	0	No trials
COLEC11	FALSE	0	No trials
DHX58	FALSE	0	No trials
MX1	FALSE	0	No trials

## Sheet: S4
Exposure	Outcome	Exposure UniProt ID	Analysis model	Effect estimate (95% CI)	Unit - outcome	P-value (scientific notation)	P-value (float)	No. variants	Heterogeneity Statistic	Heterogeneity P-value
NAGK	DBP	Q9UJ70	IVW	0.08 (0.05; 0.12)	mmHg	5.9×10⁻⁷	5.86326e-07	8	17.19273	1.62e-02
NAGK	Stroke volume	Q9UJ70	IVW	-0.03 (-0.05; -0.02)	RIN	1.8×10⁻⁹	1.80681e-09	9	14.83803	6.24e-02
NAGK	FEV1	Q9UJ70	IVW	-0.00 (-0.01; -0.00)	litres	2.6×10⁻⁷	2.56826e-07	9	5.79847	6.70e-01
NAGK	PEF	Q9UJ70	IVW	-1.10 (-1.50; -0.70)	litres/min	8.7×10⁻⁸	8.65876e-08	9	11.67346	1.66e-01
NAGK	AF	Q9UJ70	IVW	0.95 (0.94; 0.96)	OR	1.5×10⁻¹³	1.4766e-13	7	5.36958	4.97e-01
NAGK	Cardioembolic stroke	Q9UJ70	IVW	1.10 (1.07; 1.13)	OR	2.3×10⁻¹²	2.33724e-12	9	22.98978	3.38e-03
NAGK	CHD	Q9UJ70	IVW	1.02 (1.02; 1.03)	OR	2.6×10⁻¹⁰	2.58499e-10	8	15.49040	3.02e-02
NAGK	Large artery stroke	Q9UJ70	IVW	0.91 (0.88; 0.94)	OR	4.2×10⁻⁸	4.17306e-08	9	24.92873	1.60e-03
NAGK	Apo-B	Q9UJ70	IVW	0.00 (0.00; 0.00)	g/l	2.2×10⁻¹²	2.21312e-12	8	30.09430	9.13e-05
NAGK	LDL-C	Q9UJ70	IVW	0.01 (0.01; 0.01)	mmol/l	6.3×10⁻¹⁰	6.26281e-10	8	28.73752	1.62e-04
NAGK	LPa	Q9UJ70	IVW	0.47 (0.30; 0.65)	nmol/l	1.4×10⁻⁷	1.44548e-07	9	6.70146	5.69e-01
NAGK	Trig	Q9UJ70	IVW	0.02 (0.02; 0.02)	mmol/l	1.0×10⁻¹⁰⁰	0	9	23.76361	2.51e-03
CSF1	SBP	P09603	IVW	0.45 (0.32; 0.57)	mmHg	1.8×10⁻¹²	1.76548e-12	14	20.97590	7.34e-02
CSF1	FEV1	P09603	IVW	-0.02 (-0.03; -0.02)	litres	1.0×10⁻¹⁰⁰	0	15	39.46940	3.09e-04
CSF1	FVC	P09603	IVW	-0.04 (-0.04; -0.03)	litres	1.0×10⁻¹⁰⁰	0	15	29.59870	8.66e-03
CSF1	Ischemic stroke	P09603	IVW	1.11 (1.07; 1.16)	OR	1.2×10⁻⁷	1.21588e-07	14	18.31658	1.46e-01
CSF1	Any stroke	P09603	IVW	1.07 (1.04; 1.10)	OR	5.5×10⁻⁶	5.45165e-06	14	10.90716	6.19e-01
CSF1	Cardioembolic stroke	P09603	IVW	1.25 (1.17; 1.33)	OR	2.9×10⁻¹²	2.90834e-12	14	10.43163	6.58e-01
CSF1	CHD	P09603	IVW	1.16 (1.14; 1.19)	OR	1.0×10⁻¹⁰⁰	0	13	19.51431	7.68e-02
CSF1	HF	P09603	IVW	1.10 (1.07; 1.12)	OR	1.4×10⁻¹²	1.4444e-12	15	16.81705	2.66e-01
CSF1	Large artery stroke	P09603	IVW	1.34 (1.21; 1.48)	OR	1.6×10⁻⁸	1.63376e-08	14	20.73085	7.84e-02
CSF1	VTE	P09603	IVW	0.90 (0.87; 0.93)	OR	1.9×10⁻¹⁰	1.88109e-10	14	28.56051	7.55e-03
CSF1	Influenza Not Pneumonia	P09603	IVW	0.87 (0.83; 0.92)	OR	1.0×10⁻⁶	1.03601e-06	15	14.57888	4.08e-01
CSF1	Apo-A1	P09603	IVW	-0.01 (-0.02; -0.01)	g/l	2.9×10⁻⁶	2.91231e-06	7	14.46768	2.48e-02
CSF1	Apo-B	P09603	IVW	0.01 (0.01; 0.01)	g/l	1.0×10⁻¹⁰⁰	0	16	30.18848	1.13e-02
CSF1	LDL-C	P09603	IVW	0.02 (0.02; 0.03)	mmol/l	4.8×10⁻¹⁴	4.81837e-14	16	21.04046	1.36e-01
CSF1	Trig	P09603	IVW	0.03 (0.02; 0.05)	mmol/l	1.1×10⁻⁶	1.07339e-06	11	13.64684	1.90e-01
CSF1	ALS	P09603	IVW	1.22 (1.15; 1.29)	OR	1.4×10⁻¹¹	1.36005e-11	13	27.88954	5.74e-03
CSF1	Parkinson's	P09603	IVW	1.18 (1.10; 1.26)	OR	1.3×10⁻⁶	1.32569e-06	14	14.37457	3.48e-01
CSF1	T2DM	P09603	IVW	1.07 (1.05; 1.09)	OR	1.4×10⁻¹¹	1.39604e-11	14	6.91853	9.06e-01
CSF1	Lung cancer in non smokers	P09603	IVW	0.60 (0.50; 0.73)	OR	1.2×10⁻⁷	1.18638e-07	10	5.17146	8.19e-01
PLCG2	DBP	P16885	IVW	0.35 (0.27; 0.42)	mmHg	1.0×10⁻¹⁰⁰	0	22	52.61871	1.56e-04
PLCG2	SBP	P16885	IVW	0.31 (0.18; 0.44)	mmHg	2.4×10⁻⁶	2.35694e-06	24	54.49516	2.29e-04
PLCG2	FVC	P16885	IVW	-0.02 (-0.03; -0.01)	litres	7.4×10⁻⁹	7.43263e-09	26	46.44918	5.69e-03
PLCG2	Ischemic stroke	P16885	IVW	1.14 (1.09; 1.20)	OR	1.9×10⁻⁸	1.8688e-08	24	57.13264	9.81e-05
PLCG2	Any stroke	P16885	IVW	1.11 (1.07; 1.16)	OR	2.8×10⁻⁷	2.82834e-07	26	59.56600	1.20e-04
PLCG2	CHD	P16885	IVW	1.05 (1.03; 1.08)	OR	5.7×10⁻⁶	5.73623e-06	25	43.63444	8.41e-03
PLCG2	Large artery stroke	P16885	IVW	1.56 (1.40; 1.74)	OR	8.9×10⁻¹⁶	8.8818e-16	26	55.24701	4.57e-04
PLCG2	VTE	P16885	IVW	1.79 (1.71; 1.86)	OR	1.0×10⁻¹⁰⁰	0	27	28.27328	3.45e-01
PLCG2	CKD	P16885	IVW	0.88 (0.84; 0.92)	OR	1.3×10⁻⁹	1.25172e-09	26	24.64869	4.82e-01
PLCG2	Trig	P16885	IVW	0.05 (0.04; 0.06)	mmol/l	1.0×10⁻¹⁰⁰	0	27	28.41380	3.38e-01
PLCG2	Dementia, Lewy Body	P16885	IVW	0.59 (0.51; 0.69)	OR	8.1×10⁻¹²	8.1477e-12	24	53.53176	3.10e-04
PLCG2	T2DM	P16885	IVW	1.12 (1.09; 1.15)	OR	1.8×10⁻¹⁵	1.77636e-15	24	48.82488	1.31e-03
PLCG2	Atopic dermatitis	P16885	IVW	0.76 (0.69; 0.84)	OR	1.1×10⁻⁷	1.08018e-07	25	30.02986	1.84e-01
DHX58	DBP	Q96C10	IVW	-0.14 (-0.20; -0.08)	mmHg	3.6×10⁻⁶	3.58209e-06	17	13.77590	6.15e-01
DHX58	SBP	Q96C10	IVW	0.44 (0.32; 0.57)	mmHg	6.5×10⁻¹²	6.53411e-12	15	18.24876	1.96e-01
DHX58	Stroke volume	Q96C10	IVW	0.06 (0.04; 0.09)	RIN	2.1×10⁻⁸	2.05404e-08	18	45.52509	2.03e-04
DHX58	PEF	Q96C10	IVW	-2.44 (-3.37; -1.52)	litres/min	2.3×10⁻⁷	2.30883e-07	18	21.59378	2.01e-01
DHX58	CHD	Q96C10	IVW	0.86 (0.84; 0.87)	OR	1.0×10⁻¹⁰⁰	0	18	32.57765	1.27e-02
DHX58	HF	Q96C10	IVW	0.89 (0.86; 0.91)	OR	1.0×10⁻¹⁰⁰	0	20	31.97991	3.14e-02
DHX58	VTE	Q96C10	IVW	0.90 (0.87; 0.94)	OR	2.2×10⁻⁸	2.16791e-08	20	24.77247	1.68e-01
DHX58	Gout	Q96C10	IVW	0.83 (0.80; 0.87)	OR	1.6×10⁻¹⁵	1.55431e-15	19	15.38463	6.35e-01
DHX58	Apo-B	Q96C10	IVW	-0.01 (-0.01; -0.01)	g/l	1.0×10⁻¹⁰⁰	0	17	32.17398	9.49e-03
DHX58	HbA1c	Q96C10	IVW	-0.26 (-0.31; -0.21)	mmol/mol	1.0×10⁻¹⁰⁰	0	18	13.46256	7.05e-01
DHX58	HDL-C	Q96C10	IVW	0.01 (0.01; 0.01)	mmol/l	6.0×10⁻¹⁵	5.9952e-15	18	61.44913	6.05e-07
DHX58	LDL-C	Q96C10	IVW	-0.03 (-0.03; -0.02)	mmol/l	7.4×10⁻¹³	7.36744e-13	17	34.03557	5.37e-03
DHX58	LPa	Q96C10	IVW	-2.78 (-3.27; -2.29)	nmol/l	1.0×10⁻¹⁰⁰	0	20	25.53442	1.44e-01
DHX58	Trig	Q96C10	IVW	0.02 (0.02; 0.03)	mmol/l	2.0×10⁻⁹	1.97414e-09	18	30.77021	2.13e-02
DHX58	ALS	Q96C10	IVW	0.81 (0.76; 0.87)	OR	4.2×10⁻¹⁰	4.23809e-10	19	20.10586	3.27e-01
DHX58	T2DM	Q96C10	IVW	0.91 (0.89; 0.93)	OR	4.4×10⁻¹⁶	4.4409e-16	18	35.82566	4.84e-03
CNTFR	DBP	P26992	IVW	0.34 (0.28; 0.41)	mmHg	1.0×10⁻¹⁰⁰	0	20	53.72744	3.63e-05
CNTFR	SBP	P26992	IVW	0.80 (0.70; 0.91)	mmHg	1.0×10⁻¹⁰⁰	0	24	37.54935	2.85e-02
CNTFR	Bladder cancer	P26992	IVW	0.96 (0.95; 0.97)	OR	2.4×10⁻⁹	2.39197e-09	21	34.71468	2.17e-02
CNTFR	Colon cancer	P26992	IVW	0.92 (0.89; 0.95)	OR	2.1×10⁻⁶	2.08275e-06	23	19.99787	5.83e-01
CNTFR	Non-Hodgkin lymphoma	P26992	IVW	1.07 (1.04; 1.09)	OR	2.4×10⁻⁷	2.36854e-07	25	32.89419	1.06e-01
CNTFR	FEV1	P26992	IVW	-0.03 (-0.03; -0.02)	litres	1.0×10⁻¹⁰⁰	0	23	44.49866	3.07e-03
CNTFR	FVC	P26992	IVW	-0.03 (-0.04; -0.02)	litres	1.0×10⁻¹⁰⁰	0	21	54.36495	5.11e-05
CNTFR	PEF	P26992	IVW	-4.15 (-4.98; -3.31)	litres/min	1.0×10⁻¹⁰⁰	0	25	39.09653	2.67e-02
CNTFR	CHD	P26992	IVW	1.05 (1.04; 1.07)	OR	1.7×10⁻¹⁰	1.7221e-10	26	22.04181	6.33e-01
CNTFR	HF	P26992	IVW	1.06 (1.03; 1.09)	OR	5.6×10⁻⁶	5.63207e-06	23	33.95870	4.96e-02
CNTFR	Intracranial aneurysms	P26992	IVW	1.30 (1.22; 1.39)	OR	1.8×10⁻¹⁵	1.77636e-15	21	36.41737	1.37e-02
CNTFR	Subarachnoid hemorrhage	P26992	IVW	1.19 (1.11; 1.29)	OR	4.9×10⁻⁶	4.8693e-06	21	36.17944	1.47e-02
CNTFR	CKD	P26992	IVW	1.16 (1.12; 1.20)	OR	1.0×10⁻¹⁰⁰	0	26	38.67181	3.97e-02
CNTFR	eGFR	P26992	IVW	-0.00 (-0.00; -0.00)	SD of log(eGFR)	7.8×10⁻⁷	7.76685e-07	25	61.87006	3.46e-05
CNTFR	HDL-C	P26992	IVW	-0.01 (-0.01; -0.00)	mmol/l	5.3×10⁻⁸	5.30881e-08	28	64.15029	7.35e-05
CNTFR	LDL-C	P26992	IVW	-0.02 (-0.02; -0.01)	mmol/l	6.9×10⁻⁸	6.90925e-08	28	22.81763	6.95e-01
CNTFR	Trig	P26992	IVW	0.02 (0.01; 0.03)	mmol/l	1.3×10⁻⁷	1.25678e-07	25	42.61323	1.10e-02
CNTFR	Alzheimer's Disease	P26992	IVW	1.02 (1.01; 1.03)	OR	1.4×10⁻⁷	1.39513e-07	24	17.90138	7.63e-01
HEXIM1	DBP	O94992	IVW	1.52 (1.40; 1.64)	mmHg	1.0×10⁻¹⁰⁰	0	9	39.85168	3.41e-06
HEXIM1	SBP	O94992	IVW	3.50 (3.28; 3.73)	mmHg	1.0×10⁻¹⁰⁰	0	6	28.35712	3.10e-05
HEXIM1	FEV1	O94992	IVW	-0.04 (-0.05; -0.04)	litres	1.0×10⁻¹⁰⁰	0	11	30.54755	6.97e-04
HEXIM1	FVC	O94992	IVW	-0.05 (-0.07; -0.04)	litres	1.0×10⁻¹⁰⁰	0	10	37.08533	2.54e-05
HEXIM1	PEF	O94992	IVW	-9.36 (-11.46; -7.25)	litres/min	1.0×10⁻¹⁰⁰	0	11	15.83019	1.05e-01
HEXIM1	AF	O94992	IVW	0.86 (0.82; 0.90)	OR	2.8×10⁻¹¹	2.84066e-11	10	7.03922	6.33e-01
HEXIM1	CHD	O94992	IVW	1.10 (1.06; 1.15)	OR	1.2×10⁻⁶	1.19347e-06	11	14.15997	1.66e-01
HEXIM1	HF	O94992	IVW	1.32 (1.25; 1.40)	OR	1.0×10⁻¹⁰⁰	0	11	12.22662	2.70e-01
HEXIM1	Non-ischemic CM	O94992	IVW	1.64 (1.41; 1.89)	OR	4.6×10⁻¹¹	4.61813e-11	9	4.75963	7.83e-01
HEXIM1	Gout	O94992	IVW	1.25 (1.15; 1.37)	OR	3.1×10⁻⁷	3.11994e-07	11	2.77227	9.86e-01
HEXIM1	eGFR	O94992	IVW	-0.01 (-0.01; -0.00)	SD of log(eGFR)	1.2×10⁻⁷	1.17743e-07	11	13.45491	1.99e-01
HEXIM1	Apo-A1	O94992	IVW	0.01 (0.01; 0.02)	g/l	3.3×10⁻⁷	3.34352e-07	11	16.56185	8.46e-02
HEXIM1	Glucose	O94992	IVW	0.13 (0.11; 0.15)	mmol/l	1.0×10⁻¹⁰⁰	0	10	9.74633	3.71e-01
HEXIM1	Trig	O94992	IVW	0.05 (0.04; 0.07)	mmol/l	4.6×10⁻⁹	4.62489e-09	11	13.39274	2.03e-01
HEXIM1	Cerebral Small Vessel	O94992	IVW	1.33 (1.20; 1.47)	OR	1.0×10⁻⁷	1.00365e-07	11	7.75438	6.53e-01
HEXIM1	Parkinson's	O94992	IVW	1.93 (1.60; 2.33)	OR	7.6×10⁻¹²	7.62634e-12	8	8.99934	2.53e-01
HEXIM1	PBC	O94992	IVW	1.83 (1.42; 2.35)	OR	3.1×10⁻⁶	3.13408e-06	7	3.38763	7.59e-01
LGR4	DBP	Q9BXB1	IVW	0.63 (0.41; 0.86)	mmHg	4.0×10⁻⁸	3.9705e-08	8	53.41354	3.07e-09
LGR4	Stroke volume	Q9BXB1	IVW	-0.14 (-0.17; -0.10)	RIN	9.9×10⁻¹³	9.861e-13	13	8.78312	7.21e-01
LGR4	AF	Q9BXB1	IVW	0.88 (0.84; 0.92)	OR	2.9×10⁻⁸	2.94055e-08	13	22.17717	3.56e-02
LGR4	Ischemic stroke	Q9BXB1	IVW	0.83 (0.78; 0.89)	OR	2.1×10⁻⁷	2.11876e-07	13	11.77725	4.64e-01
LGR4	Any stroke	Q9BXB1	IVW	0.86 (0.81; 0.92)	OR	3.5×10⁻⁶	3.47001e-06	13	12.29862	4.22e-01
LGR4	DCM	Q9BXB1	IVW	0.56 (0.45; 0.71)	OR	1.5×10⁻⁶	1.53908e-06	13	8.46022	7.48e-01
LGR4	eGFR	Q9BXB1	IVW	0.01 (0.00; 0.01)	SD of log(eGFR)	3.6×10⁻⁶	3.62339e-06	13	7.28780	8.38e-01
LGR4	Apo-B	Q9BXB1	IVW	-0.02 (-0.02; -0.01)	g/l	1.0×10⁻¹⁰⁰	0	12	27.98918	3.25e-03
LGR4	HbA1c	Q9BXB1	IVW	-0.22 (-0.31; -0.13)	mmol/mol	2.5×10⁻⁶	2.53563e-06	13	25.81884	1.14e-02
LGR4	LDL-C	Q9BXB1	IVW	-0.05 (-0.06; -0.03)	mmol/l	2.4×10⁻¹³	2.44693e-13	13	42.58154	2.66e-05
LGR4	Trig	Q9BXB1	IVW	-0.05 (-0.07; -0.03)	mmol/l	2.2×10⁻⁸	2.19782e-08	10	37.30050	2.33e-05
LGR4	T2DM	Q9BXB1	IVW	1.12 (1.08; 1.17)	OR	4.5×10⁻⁸	4.48517e-08	13	56.57292	9.44e-08
TLR1	DBP	Q15399	IVW	-0.59 (-0.71; -0.48)	mmHg	1.0×10⁻¹⁰⁰	0	22	31.05943	7.27e-02
TLR1	SBP	Q15399	IVW	-1.15 (-1.29; -1.00)	mmHg	1.0×10⁻¹⁰⁰	0	22	59.83992	1.35e-05
TLR1	Cervical cancer	Q15399	IVW	0.98 (0.97; 0.99)	OR	1.5×10⁻⁶	1.47746e-06	20	50.94284	9.51e-05
TLR1	Non-Hodgkin lymphoma	Q15399	IVW	1.01 (1.00; 1.01)	OR	2.8×10⁻⁶	2.76577e-06	19	60.72158	1.56e-06
TLR1	Stroke volume	Q15399	IVW	0.11 (0.08; 0.13)	RIN	1.0×10⁻¹⁰⁰	0	23	39.47488	1.24e-02
TLR1	FEV1	Q15399	IVW	0.03 (0.02; 0.04)	litres	4.3×10⁻¹⁴	4.28546e-14	22	32.07287	5.76e-02
TLR1	FVC	Q15399	IVW	0.02 (0.01; 0.03)	litres	8.1×10⁻⁷	8.09682e-07	23	24.36941	3.28e-01
TLR1	Abdominal Aortic Aneurysm	Q15399	IVW	0.70 (0.65; 0.75)	OR	1.0×10⁻¹⁰⁰	0	25	55.65187	2.56e-04
TLR1	Ischemic stroke	Q15399	IVW	0.87 (0.84; 0.90)	OR	1.0×10⁻¹⁰⁰	0	25	38.87226	2.82e-02
TLR1	Any stroke	Q15399	IVW	0.90 (0.87; 0.93)	OR	3.5×10⁻¹²	3.52585e-12	25	36.72054	4.66e-02
TLR1	CHD	Q15399	IVW	0.88 (0.86; 0.89)	OR	1.0×10⁻¹⁰⁰	0	22	60.34148	1.13e-05
TLR1	Gout	Q15399	IVW	0.83 (0.78; 0.89)	OR	2.1×10⁻⁷	2.05368e-07	22	24.84391	2.54e-01
TLR1	CKD	Q15399	IVW	1.11 (1.07; 1.15)	OR	1.3×10⁻⁹	1.30574e-09	24	36.41484	3.74e-02
TLR1	eGFR	Q15399	IVW	-0.00 (-0.00; -0.00)	SD of log(eGFR)	2.3×10⁻⁶	2.25019e-06	22	34.02217	3.60e-02
TLR1	HbA1c	Q15399	IVW	-0.20 (-0.26; -0.13)	mmol/mol	7.7×10⁻⁹	7.74811e-09	22	40.87426	5.81e-03
TLR1	Parkinson's	Q15399	IVW	1.27 (1.17; 1.38)	OR	6.3×10⁻⁹	6.31456e-09	23	41.85909	6.50e-03
TLR1	Atopic dermatitis	Q15399	IVW	0.74 (0.68; 0.79)	OR	4.0×10⁻¹⁵	3.9968e-15	24	43.05731	6.82e-03
TYRO3	FVC	Q06418	IVW	-0.04 (-0.05; -0.03)	litres	5.1×10⁻¹⁰	5.07921e-10	12	11.98237	3.65e-01
TYRO3	AF	Q06418	IVW	1.17 (1.12; 1.22)	OR	1.4×10⁻¹²	1.44085e-12	12	37.54566	9.33e-05
TYRO3	VTE	Q06418	IVW	1.18 (1.11; 1.25)	OR	9.5×10⁻⁸	9.47876e-08	12	27.81031	3.46e-03
TYRO3	Pneumonia	Q06418	IVW	1.11 (1.06; 1.17)	OR	3.8×10⁻⁶	3.75609e-06	11	14.84775	1.38e-01
TYRO3	eGFR	Q06418	IVW	0.01 (0.00; 0.01)	SD of log(eGFR)	2.1×10⁻⁶	2.09516e-06	12	21.87099	2.54e-02
TYRO3	Apo-A1	Q06418	IVW	-0.02 (-0.03; -0.01)	g/l	1.9×10⁻⁷	1.94471e-07	6	5.35393	3.74e-01
TYRO3	Apo-B	Q06418	IVW	0.01 (0.01; 0.02)	g/l	5.3×10⁻¹⁰	5.31672e-10	11	22.25791	1.38e-02
TYRO3	Glucose	Q06418	IVW	0.07 (0.05; 0.09)	mmol/l	2.4×10⁻¹³	2.367e-13	12	35.15852	2.33e-04
TYRO3	HbA1c	Q06418	IVW	0.43 (0.30; 0.56)	mmol/mol	1.9×10⁻¹⁰	1.94103e-10	10	19.26763	2.30e-02
TYRO3	HDL-C	Q06418	IVW	-0.04 (-0.05; -0.03)	mmol/l	1.8×10⁻¹²	1.7506e-12	7	21.03366	1.81e-03
TYRO3	Trig	Q06418	IVW	0.08 (0.05; 0.11)	mmol/l	7.1×10⁻⁹	7.1388e-09	9	24.83822	1.66e-03
TYRO3	Cerebral Small Vessel	Q06418	IVW	1.34 (1.19; 1.51)	OR	9.7×10⁻⁷	9.74246e-07	12	4.33475	9.59e-01
TYRO3	T2DM	Q06418	IVW	1.40 (1.31; 1.50)	OR	1.0×10⁻¹⁰⁰	0	8	23.49900	1.39e-03
LTF	SBP	P02788	IVW	0.39 (0.23; 0.55)	mmHg	1.3×10⁻⁶	1.26483e-06	22	27.80474	1.46e-01
LTF	Thyroid cancer	P02788	IVW	1.10 (1.06; 1.14)	OR	8.1×10⁻⁷	8.13926e-07	23	37.15441	2.27e-02
LTF	Abdominal Aortic Aneurysm	P02788	IVW	1.17 (1.10; 1.25)	OR	5.4×10⁻⁷	5.4436e-07	28	26.49385	4.91e-01
LTF	Ischemic stroke	P02788	IVW	1.26 (1.20; 1.33)	OR	1.0×10⁻¹⁰⁰	0	24	21.65002	5.41e-01
LTF	Any stroke	P02788	IVW	1.21 (1.16; 1.27)	OR	2.2×10⁻¹⁵	2.22045e-15	22	22.79931	3.55e-01
LTF	CHD	P02788	IVW	1.09 (1.07; 1.11)	OR	1.0×10⁻¹⁰⁰	0	27	98.24251	2.51e-10
LTF	DCM	P02788	IVW	0.48 (0.40; 0.58)	OR	1.2×10⁻¹³	1.21014e-13	25	52.12592	7.53e-04
LTF	Gout	P02788	IVW	1.12 (1.07; 1.18)	OR	5.5×10⁻⁷	5.54519e-07	27	62.76434	7.05e-05
LTF	CKD	P02788	IVW	1.12 (1.08; 1.17)	OR	5.8×10⁻⁸	5.76442e-08	26	32.06764	1.56e-01
LTF	HbA1c	P02788	IVW	-0.26 (-0.34; -0.18)	mmol/mol	1.5×10⁻¹¹	1.45237e-11	23	42.01269	6.23e-03
LTF	Trig	P02788	IVW	-0.03 (-0.04; -0.02)	mmol/l	2.1×10⁻¹¹	2.09954e-11	25	40.47915	1.90e-02
LTF	Graves' Disease	P02788	IVW	1.42 (1.24; 1.62)	OR	3.5×10⁻⁷	3.52805e-07	19	29.52212	4.24e-02
IL2RA	Abdominal Aortic Aneurysm	P01589	IVW	0.69 (0.60; 0.78)	OR	2.0×10⁻⁸	1.96549e-08	12	34.77433	2.70e-04
IL2RA	DCM	P01589	IVW	0.22 (0.17; 0.29)	OR	1.0×10⁻¹⁰⁰	0	12	19.89156	4.69e-02
IL2RA	HF	P01589	IVW	0.79 (0.74; 0.84)	OR	4.8×10⁻¹³	4.75398e-13	12	15.25240	1.71e-01
IL2RA	Small vessel stroke	P01589	IVW	0.62 (0.52; 0.74)	OR	1.1×10⁻⁷	1.07947e-07	12	14.09474	2.28e-01
IL2RA	VTE	P01589	IVW	1.21 (1.13; 1.30)	OR	2.2×10⁻⁸	2.16718e-08	12	2.91476	9.92e-01
IL2RA	SLE	P01589	IVW	0.42 (0.29; 0.61)	OR	3.4×10⁻⁶	3.40014e-06	11	24.26796	6.92e-03
IL2RA	Apo-B	P01589	Egger	-0.06 (-0.08; -0.03)	g/l	1.3×10⁻⁶	1.33664e-06	11	6.31560	7.08e-01
IL2RA	LDL-C	P01589	Egger	-0.21 (-0.29; -0.12)	mmol/l	2.3×10⁻⁶	2.29954e-06	11	6.69265	6.69e-01
IL2RA	Dementia, Lewy Body	P01589	IVW	0.23 (0.16; 0.32)	OR	1.0×10⁻¹⁰⁰	0	9	4.63394	7.96e-01
IL2RA	ALS	P01589	IVW	0.72 (0.63; 0.82)	OR	1.6×10⁻⁶	1.60067e-06	9	16.77315	3.26e-02
IL2RA	Alzheimer's Disease	P01589	IVW	0.93 (0.92; 0.95)	OR	1.0×10⁻¹⁰⁰	0	11	19.65391	3.27e-02
IL2RA	Parkinson's	P01589	IVW	1.51 (1.29; 1.77)	OR	3.2×10⁻⁷	3.22406e-07	11	12.69928	2.41e-01
IL2RA	Atopic dermatitis	P01589	IVW	0.62 (0.54; 0.71)	OR	2.8×10⁻¹²	2.82063e-12	10	10.70609	2.96e-01
CCL17	DBP	Q92583	IVW	0.18 (0.15; 0.20)	mmHg	1.0×10⁻¹⁰⁰	0	41	63.22481	1.11e-02
CCL17	SBP	Q92583	IVW	0.21 (0.14; 0.29)	mmHg	3.4×10⁻⁸	3.37743e-08	35	50.15252	3.66e-02
CCL17	Endometrial cancer	Q92583	IVW	1.03 (1.02; 1.04)	OR	3.0×10⁻⁷	3.02783e-07	28	29.44272	3.40e-01
CCL17	Rectal cancer	Q92583	IVW	1.13 (1.09; 1.18)	OR	1.0×10⁻⁹	1.00004e-09	33	43.94754	7.77e-02
CCL17	FEV1	Q92583	IVW	0.01 (0.00; 0.01)	litres	1.7×10⁻⁹	1.73072e-09	44	104.14354	5.50e-07
CCL17	Ischemic stroke	Q92583	IVW	1.11 (1.09; 1.13)	OR	1.0×10⁻¹⁰⁰	0	43	75.19301	1.25e-03
CCL17	Any stroke	Q92583	IVW	1.06 (1.04; 1.08)	OR	2.1×10⁻¹²	2.06457e-12	43	58.73397	4.47e-02
CCL17	Cardioembolic stroke	Q92583	IVW	1.10 (1.05; 1.14)	OR	3.2×10⁻⁶	3.21159e-06	41	78.85398	2.40e-04
CCL17	CHD	Q92583	IVW	1.06 (1.05; 1.07)	OR	1.0×10⁻¹⁰⁰	0	45	92.87657	2.38e-05
CCL17	HF	Q92583	IVW	1.03 (1.02; 1.04)	OR	5.8×10⁻⁶	5.82208e-06	46	62.17934	4.56e-02
CCL17	Intracranial aneurysms	Q92583	IVW	0.86 (0.82; 0.91)	OR	2.6×10⁻⁷	2.59414e-07	28	45.55484	1.42e-02
CCL17	Large artery stroke	Q92583	IVW	1.35 (1.29; 1.41)	OR	1.0×10⁻¹⁰⁰	0	42	59.96710	2.81e-02
CCL17	Non-ischemic CM	Q92583	IVW	1.19 (1.15; 1.23)	OR	1.0×10⁻¹⁰⁰	0	45	103.21191	1.16e-06
CCL17	Subarachnoid hemorrhage	Q92583	IVW	0.82 (0.77; 0.89)	OR	1.4×10⁻⁷	1.38582e-07	28	33.44586	1.83e-01
CCL17	SLE	Q92583	IVW	1.45 (1.29; 1.63)	OR	2.0×10⁻¹⁰	2.03798e-10	34	89.98023	3.51e-07
CCL17	CKD	Q92583	IVW	1.06 (1.04; 1.08)	OR	3.8×10⁻¹¹	3.77323e-11	42	71.24961	2.36e-03
CCL17	eGFR	Q92583	IVW	-0.00 (-0.00; -0.00)	SD of log(eGFR)	5.7×10⁻¹²	5.65659e-12	45	81.62117	4.88e-04
CCL17	Apo-B	Q92583	IVW	-0.01 (-0.01; -0.00)	g/l	1.0×10⁻¹⁰⁰	0	45	89.25038	6.52e-05
CCL17	Glucose	Q92583	IVW	0.02 (0.01; 0.02)	mmol/l	9.2×10⁻¹⁴	9.19265e-14	44	92.29638	1.87e-05
CCL17	HbA1c	Q92583	IVW	0.18 (0.16; 0.21)	mmol/mol	1.0×10⁻¹⁰⁰	0	42	71.07068	2.46e-03
CCL17	LDL-C	Q92583	IVW	-0.02 (-0.03; -0.02)	mmol/l	1.0×10⁻¹⁰⁰	0	47	95.09298	2.84e-05
CCL17	Trig	Q92583	IVW	0.02 (0.01; 0.02)	mmol/l	2.7×10⁻¹⁰	2.65976e-10	40	37.83394	5.23e-01
CCL17	Dementia, Lewy Body	Q92583	IVW	1.42 (1.32; 1.53)	OR	1.0×10⁻¹⁰⁰	0	39	86.58490	1.18e-05
CCL17	ALS	Q92583	IVW	1.08 (1.05; 1.12)	OR	5.5×10⁻⁷	5.50215e-07	42	120.35446	9.92e-10
CCL17	T2DM	Q92583	IVW	1.07 (1.06; 1.08)	OR	1.0×10⁻¹⁰⁰	0	42	71.72563	2.11e-03
CCL17	Atopic dermatitis	Q92583	IVW	0.87 (0.84; 0.89)	OR	1.0×10⁻¹⁰⁰	0	45	66.56196	1.56e-02
GDF15	DBP	Q99988	IVW	0.09 (0.06; 0.12)	mmHg	1.1×10⁻¹⁰	1.0555e-10	64	176.28072	1.15e-12
GDF15	Thyroid cancer	Q99988	IVW	1.04 (1.02; 1.05)	OR	3.1×10⁻⁶	3.06202e-06	49	77.56971	4.39e-03
GDF15	Stroke volume	Q99988	IVW	-0.05 (-0.06; -0.04)	RIN	1.0×10⁻¹⁰⁰	0	81	168.91918	2.58e-08
GDF15	FEV1	Q99988	IVW	-0.01 (-0.01; -0.01)	litres	1.0×10⁻¹⁰⁰	0	74	162.27261	9.82e-09
GDF15	FVC	Q99988	IVW	-0.02 (-0.02; -0.02)	litres	1.0×10⁻¹⁰⁰	0	75	210.00572	5.88e-15
GDF15	PEF	Q99988	IVW	-1.14 (-1.38; -0.89)	litres/min	1.0×10⁻¹⁰⁰	0	83	214.22328	9.19e-14
GDF15	Any stroke	Q99988	IVW	0.96 (0.94; 0.97)	OR	2.9×10⁻⁷	2.94744e-07	79	144.90247	6.43e-06
GDF15	Cardioembolic stroke	Q99988	IVW	0.89 (0.86; 0.93)	OR	1.8×10⁻⁷	1.83064e-07	77	151.47481	6.09e-07
GDF15	Non-ischemic CM	Q99988	IVW	1.06 (1.03; 1.08)	OR	1.6×10⁻⁶	1.55859e-06	80	190.05597	3.85e-11
GDF15	Gout	Q99988	IVW	1.07 (1.05; 1.08)	OR	1.0×10⁻¹⁰⁰	0	86	207.25248	3.32e-12
GDF15	SLE	Q99988	IVW	0.85 (0.80; 0.89)	OR	1.4×10⁻⁹	1.42349e-09	52	80.03358	5.81e-03
GDF15	CKD	Q99988	IVW	1.07 (1.06; 1.09)	OR	1.0×10⁻¹⁰⁰	0	77	211.59046	1.01e-14
GDF15	Apo-A1	Q99988	IVW	-0.01 (-0.01; -0.01)	g/l	1.0×10⁻¹⁰⁰	0	79	191.00342	1.83e-11
GDF15	HDL-C	Q99988	IVW	-0.01 (-0.01; -0.01)	mmol/l	1.0×10⁻¹⁰⁰	0	80	170.18113	1.22e-08
GDF15	Trig	Q99988	IVW	0.02 (0.01; 0.02)	mmol/l	1.0×10⁻¹⁰⁰	0	78	161.26397	6.49e-08
GDF15	T2DM	Q99988	IVW	1.04 (1.03; 1.06)	OR	1.8×10⁻¹¹	1.8153e-11	74	118.96835	5.48e-04
GDF15	Lung cancer in smokers	Q99988	IVW	0.94 (0.92; 0.95)	OR	1.1×10⁻¹¹	1.10865e-11	86	151.16001	1.34e-05
SERPING1	SBP	P05155	IVW	0.33 (0.24; 0.42)	mmHg	4.3×10⁻¹³	4.2788e-13	34	70.43606	1.59e-04
SERPING1	Breast cancer	P05155	IVW	0.99 (0.99; 0.99)	OR	8.3×10⁻⁸	8.34913e-08	41	59.26682	2.54e-02
SERPING1	Melanoma	P05155	IVW	0.99 (0.98; 0.99)	OR	1.9×10⁻⁷	1.86443e-07	40	54.10013	5.46e-02
SERPING1	FEV1	P05155	IVW	0.01 (0.00; 0.01)	litres	4.6×10⁻⁷	4.62202e-07	50	136.91708	3.01e-10
SERPING1	PEF	P05155	IVW	1.44 (1.00; 1.89)	litres/min	2.1×10⁻¹⁰	2.07269e-10	54	105.93589	2.16e-05
SERPING1	VTE	P05155	IVW	0.92 (0.91; 0.94)	OR	1.0×10⁻¹⁰⁰	0	57	117.57159	2.88e-06
SERPING1	Gout	P05155	IVW	0.95 (0.93; 0.96)	OR	2.1×10⁻¹⁰	2.06994e-10	60	126.12022	8.80e-07
SERPING1	Pneumonia	P05155	IVW	0.98 (0.97; 0.99)	OR	5.1×10⁻⁸	5.13734e-08	62	146.13515	6.05e-09
SERPING1	eGFR	P05155	IVW	0.00 (0.00; 0.00)	SD of log(eGFR)	4.1×10⁻⁹	4.113e-09	54	91.07144	8.91e-04
SERPING1	ALS	P05155	IVW	0.92 (0.90; 0.94)	OR	1.3×10⁻¹²	1.30829e-12	51	73.66746	1.63e-02
SERPING1	PBC	P05155	IVW	0.82 (0.78; 0.88)	OR	2.7×10⁻¹⁰	2.7236e-10	11	28.86636	1.31e-03
SERPING1	Lung cancer in smokers	P05155	IVW	0.94 (0.92; 0.96)	OR	7.3×10⁻⁸	7.31934e-08	49	66.66758	3.85e-02
NQO1	SBP	P15559	IVW	0.35 (0.30; 0.39)	mmHg	1.0×10⁻¹⁰⁰	0	13	48.16980	2.92e-06
NQO1	Bladder cancer	P15559	IVW	1.01 (1.00; 1.01)	OR	8.9×10⁻¹²	8.86691e-12	33	54.04523	8.75e-03
NQO1	Kidney cancer	P15559	IVW	0.97 (0.96; 0.98)	OR	1.9×10⁻¹⁴	1.86517e-14	35	65.66677	8.94e-04
NQO1	FEV1	P15559	IVW	0.01 (0.01; 0.02)	litres	1.0×10⁻¹⁰⁰	0	27	88.18809	1.09e-08
NQO1	FVC	P15559	IVW	0.02 (0.01; 0.02)	litres	1.0×10⁻¹⁰⁰	0	25	84.96271	9.67e-09
NQO1	Abdominal Aortic Aneurysm	P15559	IVW	0.95 (0.93; 0.97)	OR	1.8×10⁻⁶	1.76312e-06	39	70.36520	1.09e-03
NQO1	CHD	P15559	IVW	0.98 (0.97; 0.99)	OR	2.0×10⁻⁹	2.02799e-09	33	100.41734	5.48e-09
NQO1	DCM	P15559	IVW	0.88 (0.85; 0.92)	OR	8.3×10⁻¹⁰	8.31107e-10	28	40.87787	4.23e-02
NQO1	Apo-A1	P15559	IVW	0.00 (0.00; 0.00)	g/l	7.9×10⁻⁸	7.92269e-08	32	73.63167	2.51e-05
NQO1	HbA1c	P15559	IVW	-0.11 (-0.14; -0.08)	mmol/mol	5.6×10⁻¹⁴	5.57332e-14	32	65.32154	3.04e-04
NQO1	Atopic dermatitis	P15559	IVW	0.93 (0.91; 0.94)	OR	1.0×10⁻¹⁰⁰	0	37	67.72881	1.07e-03
TIRAP	DBP	P58753	IVW	0.22 (0.15; 0.28)	mmHg	4.6×10⁻¹¹	4.61575e-11	34	156.57196	<0.01
TIRAP	SBP	P58753	IVW	0.59 (0.50; 0.68)	mmHg	1.0×10⁻¹⁰⁰	0	35	108.50191	1.04e-09
TIRAP	Bladder cancer	P58753	IVW	1.10 (1.06; 1.13)	OR	9.4×10⁻⁸	9.39295e-08	30	47.00636	1.86e-02
TIRAP	FEV1	P58753	IVW	-0.02 (-0.03; -0.02)	litres	7.0×10⁻¹³	6.96554e-13	30	124.26820	9.25e-14
TIRAP	FVC	P58753	IVW	-0.02 (-0.03; -0.01)	litres	8.1×10⁻⁸	8.1129e-08	32	99.04608	4.88e-09
TIRAP	PEF	P58753	IVW	-5.11 (-6.21; -4.02)	litres/min	1.0×10⁻¹⁰⁰	0	31	74.57788	1.15e-05
TIRAP	CHD	P58753	IVW	1.12 (1.10; 1.14)	OR	1.0×10⁻¹⁰⁰	0	30	186.57114	<0.01
TIRAP	Intracranial aneurysms	P58753	IVW	1.39 (1.31; 1.48)	OR	1.0×10⁻¹⁰⁰	0	27	41.05901	3.06e-02
TIRAP	Non-ischemic CM	P58753	IVW	1.16 (1.11; 1.22)	OR	2.2×10⁻⁹	2.24862e-09	40	67.56608	3.05e-03
TIRAP	Subarachnoid hemorrhage	P58753	IVW	1.48 (1.36; 1.60)	OR	1.0×10⁻¹⁰⁰	0	27	36.52718	8.24e-02
TIRAP	Pneumonia	P58753	IVW	0.91 (0.90; 0.93)	OR	1.0×10⁻¹⁰⁰	0	37	132.07082	6.80e-13
TIRAP	Apo-A1	P58753	IVW	-0.01 (-0.01; -0.01)	g/l	2.3×10⁻¹⁰	2.27704e-10	36	113.30889	3.44e-10
TIRAP	Apo-B	P58753	IVW	0.01 (0.00; 0.01)	g/l	1.2×10⁻¹⁰	1.19836e-10	29	80.28685	6.05e-07
TIRAP	HDL-C	P58753	IVW	-0.02 (-0.02; -0.01)	mmol/l	1.0×10⁻¹⁰⁰	0	31	168.30228	<0.01
TIRAP	Atopic dermatitis	P58753	IVW	0.82 (0.78; 0.86)	OR	1.0×10⁻¹⁰⁰	0	41	63.02596	1.16e-02

## Sheet: S5
Pathway name	Pathway identifier	Pathway matches in proteins with concordant effect directions	No. pathway matches in proteins with concordant effect directions	No. pathway matches in other proteins	Enrichment (95% CI)	Significant
Disease	R-HSA-1643685	CNTFR, PLCG2, TIRAP, TLR1, SERPING1, LTF	6	20	0.215 (0.011; 0.460)	TRUE
Toll Like Receptor 4 (TLR4) Cascade	R-HSA-166016	TLR1, PLCG2, TIRAP	3	4	0.155 (0.025; 0.399)	TRUE
Toll-like Receptor Cascades	R-HSA-168898	TLR1, PLCG2, TIRAP	3	6	0.140 (0.007; 0.384)	TRUE
Antigen processing-Cross presentation	R-HSA-1236975	TLR1, TIRAP	2	1	0.117 (0.020; 0.352)	TRUE
Class I MHC mediated antigen processing & presentation	R-HSA-983169	TLR1, TIRAP	2	1	0.117 (0.020; 0.352)	TRUE
Diseases associated with the TLR signaling cascade	R-HSA-5602358	TLR1, TIRAP	2	1	0.117 (0.020; 0.352)	TRUE
Diseases of Immune System	R-HSA-5260271	TLR1, TIRAP	2	1	0.117 (0.020; 0.352)	TRUE
MyD88:MAL(TIRAP) cascade initiated on plasma membrane	R-HSA-166058	TLR1, TIRAP	2	2	0.109 (0.010; 0.344)	TRUE
Potential therapeutics for SARS	R-HSA-9679191	CNTFR, PLCG2	2	2	0.109 (0.010; 0.344)	TRUE
Toll Like Receptor TLR6:TLR2 Cascade	R-HSA-168188	TLR1, TIRAP	2	2	0.109 (0.010; 0.344)	TRUE
Toll Like Receptor 2 (TLR2) Cascade	R-HSA-181438	TLR1, TIRAP	2	3	0.101 (0.001; 0.337)	TRUE
Toll Like Receptor TLR1:TLR2 Cascade	R-HSA-168179	TLR1, TIRAP	2	3	0.101 (0.001; 0.337)	TRUE

## Sheet: S6
Exposure	Outcome	Exposure UniProt ID	Analysis model	Effect estimate (95% CI)	Unit - outcome	P-value (scientific notation)	P-value (float)	No. variants	Heterogeneity Statistic	Heterogeneity P-value	Druggable	No. indications for exposure	Max trial phase for exposure	Trial indication(s) at max trial phase	Trial mechanism(s) at max trial phase	Trial for trait of interest
C4B	SLE	P0C0L4	IVW	0.32 (0.29; 0.34)	OR	1.0×10⁻¹⁰⁰	0	14	217.52965	<0.01	TRUE	0	2	Acute Coronary SyndromeAortic Valve InsufficiencyArteriosclerosisAtherosclerosisCoronary Artery DiseaseMitral Valve InsufficiencyMyocardial IschemiaReperfusion InjurySystemic Lupus ErythematosusSystemic Lupus ErythematosusArthritis, RheumatoidMusculoskeletal PainNociceptive PainRheumatoid Arthritis	Inhibitor	FALSE
RNASE6	SLE	Q93091	IVW	0.86 (0.84; 0.88)	OR	1.0×10⁻¹⁰⁰	0	27	50.02142	3.13e-03	TRUE	0			N/A
TNFSF12	SLE	O43508	IVW	1.15 (1.10; 1.20)	OR	2.8×10⁻⁹	2.7515e-09	13	34.19901	6.27e-04	TRUE	3			N/A
IL6R	SLE	P08887	IVW	1.08 (1.05; 1.11)	OR	6.8×10⁻⁸	6.79798e-08	20	37.45714	6.95e-03	TRUE	103	4	Arthritis, JuvenileRheumatoid ArthritisRheumatoid ArthritisArthritis, JuvenileRheumatoid ArthritisRheumatoid Arthritis	Antagonist	FALSE
DDX58	SLE	O95786	IVW	1.49 (1.34; 1.65)	OR	5.3×10⁻¹⁴	5.28466e-14	20	38.71156	4.81e-03	TRUE	0	3	Hepatitis BHepatitis BRespiratory Tract Infections	Immunostimulant, Inhibitor	FALSE
IL12B	SLE	P29460	IVW	0.77 (0.74; 0.81)	OR	1.0×10⁻¹⁰⁰	0	36	62.09340	3.20e-03	TRUE	126	4	PsoriasisPsoriasisPsoriasisPsoriasisPsoriasisPsoriasisPsoriasisPsoriasis	Antagonist	FALSE
TNFAIP3	SLE	P21580	IVW	5.43 (4.67; 6.31)	OR	1.0×10⁻¹⁰⁰	0	8	20.30666	4.94e-03	FALSE	0			N/A
ISG15	SLE	P05161	IVW	1.32 (1.20; 1.46)	OR	1.6×10⁻⁸	1.62408e-08	27	36.23865	8.74e-02	TRUE	0			N/A
ATRN	SLE	O75882	IVW	1.15 (1.09; 1.22)	OR	1.6×10⁻⁶	1.60705e-06	50	98.92953	3.16e-05	TRUE	0			N/A
RARRES2	SLE	Q99969	IVW	2.78 (1.91; 4.05)	OR	1.0×10⁻⁷	1.02839e-07	8	2.89816	8.94e-01	FALSE	0			N/A
IL2RA	SLE	P01589	IVW	0.42 (0.29; 0.61)	OR	3.4×10⁻⁶	3.40014e-06	11	24.26796	6.92e-03	TRUE	204	3	Breast NeoplasmsLymphoma, FollicularLymphoma, Non-HodgkinWaldenstrom MacroglobulinemiaLymphoma, Large B-Cell, DiffuseLymphoma, T-Cell, CutaneousLymphoma, T-Cell, PeripheralLymphoma, Large-Cell, AnaplasticLymphoma, B-Cell, Marginal ZoneLymphoma, Mantle-CellLymphoma, Non-HodgkinLymphoma, T-Cell, CutaneousLymphoma, T-Cell, PeripheralLymphoma, Large-Cell, AnaplasticLymphoma, Non-HodgkinLymphoma, T-Ce…	Immunostimulant, Inhibitor, Agonist	FALSE
FCGR2B	SLE	P31994	IVW	1.10 (1.05; 1.14)	OR	3.8×10⁻⁶	3.83561e-06	35	86.31629	1.95e-06	TRUE	3	3	nanAnemia	Antagonist	FALSE
LRP8	SLE	Q14114	IVW	0.55 (0.47; 0.64)	OR	1.8×10⁻¹⁵	1.77636e-15	23	43.67786	3.89e-03	TRUE	0			N/A
CCL17	SLE	Q92583	IVW	1.45 (1.29; 1.63)	OR	2.0×10⁻¹⁰	2.03798e-10	34	89.98023	3.51e-07	TRUE	0	2	Nociceptive PainMusculoskeletal PainOsteoarthritisOsteoarthritis, KneeDiabetic NeuropathiesDiabetes ComplicationsNeuralgia	Antagonist	FALSE
GDF15	SLE	Q99988	IVW	0.85 (0.80; 0.89)	OR	1.4×10⁻⁹	1.42349e-09	52	80.03358	5.81e-03	TRUE	0	2	ObesityObesityUrinary Bladder NeoplasmsUrethral NeoplasmsBreast NeoplasmsColorectal NeoplasmsCarcinoma, Non-Small-Cell LungMelanomaLiver NeoplasmsHead and Neck NeoplasmsMesotheliomaUterine Cervical NeoplasmsObesityUrinary Bladder NeoplasmsUrethral NeoplasmsColorectal NeoplasmsCarcinoma, Non-Small-Cell LungHeart FailureColorectal NeoplasmsCarcinoma, Non-Small-Cell LungPancreatic NeoplasmsCachexiaP…	Agonist, Antagonist, Inhibitor	FALSE
PF4V1	SLE	P10720	IVW	1.20 (1.13; 1.28)	OR	4.2×10⁻⁹	4.19493e-09	17	19.43694	2.47e-01	TRUE	0			N/A
FCN1	Rheumatoid Arthritis	O00602	IVW	1.04 (1.02; 1.05)	OR	1.8×10⁻⁸	1.76287e-08	15	3.92932	9.96e-01	TRUE	0			N/A
REG3G	Rheumatoid Arthritis	Q6UW15	IVW	0.97 (0.96; 0.98)	OR	1.8×10⁻¹⁰	1.82791e-10	59	153.15209	1.61e-10	TRUE	0			N/A
CNPY3	Rheumatoid Arthritis	Q9BT09	IVW	0.92 (0.89; 0.94)	OR	3.5×10⁻¹⁰	3.51643e-10	13	11.19160	5.13e-01	FALSE	0			N/A
CXCL11	Rheumatoid Arthritis	O14625	IVW	0.94 (0.93; 0.95)	OR	1.0×10⁻¹⁰⁰	0	48	139.05763	4.89e-11	TRUE	0			N/A
RARRES2	Rheumatoid Arthritis	Q99969	IVW	1.15 (1.09; 1.22)	OR	1.8×10⁻⁶	1.77875e-06	14	12.74170	4.68e-01	FALSE	0			N/A
FCGR2B	Rheumatoid Arthritis	P31994	IVW	0.98 (0.97; 0.98)	OR	2.0×10⁻¹¹	2.0034e-11	69	116.20270	2.46e-04	TRUE	3	3	nanAnemia	Antagonist	FALSE
LRP8	Rheumatoid Arthritis	Q14114	IVW	1.08 (1.05; 1.11)	OR	1.3×10⁻⁷	1.31672e-07	27	62.59052	7.45e-05	TRUE	0			N/A
KLKB1	Rheumatoid Arthritis	P03952	IVW	0.97 (0.96; 0.98)	OR	3.3×10⁻⁷	3.27834e-07	72	169.01104	5.74e-10	TRUE	20	4	Angioedemas, HereditaryAngioedemas, HereditaryAngioedemas, HereditaryAngioedemas, HereditaryAngioedemas, HereditaryAngioedemas, HereditaryAngioedemas, HereditaryAngioedemas, HereditaryAngioedemas, HereditaryAngioedemas, HereditaryAngioedemas, HereditaryAngioedemas, HereditaryAngioedemas, HereditaryAngioedemas, HereditaryAngioedemas, Hereditary	Inhibitor, Antagonist	FALSE
COLEC11	Rheumatoid Arthritis	Q9BWP8	IVW	1.04 (1.03; 1.05)	OR	1.6×10⁻¹³	1.64757e-13	90	172.00510	3.13e-07	FALSE	0			N/A
IL27RA	Rheumatoid Arthritis	Q6UWB1	IVW	0.93 (0.91; 0.95)	OR	8.5×10⁻¹¹	8.50311e-11	29	46.63632	1.50e-02	TRUE	0	2	Multiple SclerosisRelapsing-Remitting Multiple SclerosisLiver NeoplasmsCarcinoma, Renal CellKidney NeoplasmsWilms TumorLiver NeoplasmsCarcinoma, Non-Small-Cell LungHerpes ZosterLiver Neoplasms	Agonist	FALSE
LIFR	Rheumatoid Arthritis	P42702	IVW	1.10 (1.07; 1.14)	OR	1.9×10⁻⁹	1.9078e-09	22	42.62058	3.51e-03	TRUE	0	2	Urinary Bladder NeoplasmsUrethral NeoplasmsCarcinoma, Non-Small-Cell LungOvarian NeoplasmsSmall Cell Lung CarcinomaPalliative CareMesotheliomaNeuroendocrine TumorsCancer painCancer PainNeuralgiaFemale InfertilityMale InfertilityPancreatic NeoplasmsCarcinoma, Non-Small-Cell Lung	Agonist, Antagonist, Inhibitor	FALSE
CD55	PBC	P08174	IVW	0.86 (0.81; 0.91)	OR	3.9×10⁻⁷	3.8822e-07	10	8.99039	4.38e-01	TRUE	0	2	Colorectal NeoplasmsColorectal NeoplasmsStomach NeoplasmsStomach Neoplasms	Stimulant	FALSE
TNFAIP3	PBC	P21580	IVW	2.42 (1.82; 3.21)	OR	9.8×10⁻¹⁰	9.83776e-10	5	16.15766	2.81e-03	FALSE	0			N/A
REG3G	PBC	Q6UW15	IVW	1.24 (1.17; 1.32)	OR	6.3×10⁻¹²	6.27276e-12	22	23.61428	3.12e-01	TRUE	0			N/A
HEXIM1	PBC	O94992	IVW	1.83 (1.42; 2.35)	OR	3.1×10⁻⁶	3.13408e-06	7	3.38763	7.59e-01	FALSE	0			N/A
PARK7	PBC	Q99497	IVW	0.43 (0.35; 0.52)	OR	4.4×10⁻¹⁶	4.4409e-16	8	4.98489	6.62e-01	FALSE	0			N/A
IL18RAP	PBC	O95256	IVW	3.94 (2.60; 5.98)	OR	1.0×10⁻¹⁰	1.03951e-10	6	3.85695	5.70e-01	TRUE	4	2	PsoriasisPsoriasisRheumatoid ArthritisMelanomaCarcinoma, Renal CellKidney NeoplasmsWilms TumorPapillomavirus InfectionsPsoriasisPsoriasisDermatitis, AtopicPapillomavirus InfectionsMyelodysplastic SyndromesLeukemia, Myeloid, AcuteEpilepsyPartial EpilepsiesHIV InfectionsEpilepsyPartial EpilepsiesPapillomavirus InfectionsDiabetes Mellitus, Type 2Papillomavirus InfectionsnanPalliative CareThrombocyto…	Antagonist, Inhibitor	FALSE
SERPING1	PBC	P05155	IVW	0.82 (0.78; 0.88)	OR	2.7×10⁻¹⁰	2.7236e-10	11	28.86636	1.31e-03	TRUE	7	4	Angioedemas, HereditaryAngioedemas, HereditaryAngioedemas, HereditaryAsthmaAngioedemas, HereditaryAngioedemas, HereditaryCOVID-19Angioedemas, Hereditary	Inhibitor	FALSE

## Sheet: S7
Exposure	Outcome	Exposure UniProt ID	Analysis model	Effect estimate (95% CI)	Unit - outcome	P-value (scientific notation)	P-value (float)	No. variants	Heterogeneity Statistic	Heterogeneity P-value	Druggable	No. indications for exposure	Max trial phase for exposure	Trial indication(s) at max trial phase	Trial mechanism(s) at max trial phase	Trial for trait of interest
NAGK	AF	Q9UJ70	IVW	0.95 (0.94; 0.96)	OR	1.5×10⁻¹³	1.4766e-13	7	5.36958	4.97e-01	FALSE	0			N/A
C4B	AF	P0C0L4	IVW	0.97 (0.97; 0.98)	OR	8.7×10⁻¹³	8.71525e-13	33	105.46374	9.01e-10	TRUE	0	2	Acute Coronary SyndromeAortic Valve InsufficiencyArteriosclerosisAtherosclerosisCoronary Artery DiseaseMitral Valve InsufficiencyMyocardial IschemiaReperfusion InjurySystemic Lupus ErythematosusSystemic Lupus ErythematosusArthritis, RheumatoidMusculoskeletal PainNociceptive PainRheumatoid Arthritis	Inhibitor	FALSE
CCL7	AF	P80098	IVW	1.03 (1.02; 1.04)	OR	9.9×10⁻¹¹	9.85303e-11	17	27.40167	3.72e-02	TRUE	0			N/A
HAVCR2	AF	Q8TDQ0	IVW	1.02 (1.01; 1.02)	OR	2.4×10⁻⁶	2.38266e-06	23	18.67096	6.66e-01	TRUE	14	3	Myelodysplastic SyndromesCarcinoma, Non-Small-Cell Lungnan	Inhibitor, Antagonist	FALSE
RNASE6	AF	Q93091	IVW	0.98 (0.98; 0.99)	OR	1.0×10⁻¹⁰⁰	0	46	76.04499	2.61e-03	TRUE	0			N/A
TNFSF12	AF	O43508	IVW	0.94 (0.93; 0.95)	OR	1.0×10⁻¹⁰⁰	0	20	37.59003	6.69e-03	TRUE	3			N/A
C1RL	AF	Q9NZP8	IVW	0.97 (0.96; 0.98)	OR	1.5×10⁻⁶	1.45886e-06	15	15.81991	3.24e-01	TRUE	0			N/A
IL6R	AF	P08887	IVW	0.96 (0.95; 0.96)	OR	1.0×10⁻¹⁰⁰	0	32	87.91075	2.38e-07	TRUE	103	4	Arthritis, JuvenileRheumatoid ArthritisRheumatoid ArthritisArthritis, JuvenileRheumatoid ArthritisRheumatoid Arthritis	Antagonist	FALSE
PTX3	AF	P26022	IVW	1.20 (1.13; 1.28)	OR	9.3×10⁻⁹	9.27032e-09	6	13.37410	2.01e-02	TRUE	0			N/A
OSMR	AF	Q99650	IVW	0.87 (0.83; 0.91)	OR	2.3×10⁻¹⁰	2.27067e-10	17	28.21187	2.98e-02	TRUE	1	2	PrurigoPsoriasisUrticariaLichen PlanusPulmonary FibrosisIdiopathic Pulmonary FibrosisColitis, UlcerativeInflammatory Bowel DiseasesColitis, UlcerativeInflammatory Bowel Diseases	Antagonist	FALSE
REG3A	AF	Q06141	IVW	0.93 (0.91; 0.94)	OR	1.0×10⁻¹⁰⁰	0	57	110.60599	1.89e-05	TRUE	0	2	Diabetes Mellitus, Type 2Diabetes Mellitus, Type 1Diabetes Mellitus, Type 2Diabetes Mellitus, Type 1Diabetes Mellitus, Type 1Diabetes Mellitus, Type 1Diabetes Mellitus, Type 1Diabetes Mellitus, Type 2Diabetes Mellitus, Type 1nanProstatic Neoplasms	Antagonist, Inhibitor	FALSE
BPIFB1	AF	Q8TDL5	IVW	1.02 (1.01; 1.03)	OR	9.4×10⁻⁷	9.4365e-07	56	149.07288	1.30e-10	TRUE	0			N/A
ATRN	AF	O75882	IVW	0.95 (0.94; 0.96)	OR	1.0×10⁻¹⁰⁰	0	64	197.09976	9.99e-16	TRUE	0			N/A
RNASE3	AF	P12724	IVW	1.04 (1.02; 1.05)	OR	4.0×10⁻⁹	4.04914e-09	59	88.14685	6.52e-03	TRUE	0			N/A
HEXIM1	AF	O94992	IVW	0.86 (0.82; 0.90)	OR	2.8×10⁻¹¹	2.84066e-11	10	7.03922	6.33e-01	FALSE	0			N/A
LGR4	AF	Q9BXB1	IVW	0.88 (0.84; 0.92)	OR	2.9×10⁻⁸	2.94055e-08	13	22.17717	3.56e-02	TRUE	1			N/A
NCF1	AF	P14598	IVW	1.16 (1.09; 1.23)	OR	1.5×10⁻⁶	1.54373e-06	12	40.57195	2.85e-05	FALSE	0			N/A
IL11RA	AF	Q14626	IVW	1.07 (1.04; 1.09)	OR	2.1×10⁻⁹	2.11829e-09	25	36.23100	5.21e-02	TRUE	9	3	Crohn Disease	Agonist	FALSE
APOE	AF	P02649	IVW	1.07 (1.04; 1.09)	OR	7.0×10⁻⁸	6.96536e-08	48	69.13728	1.94e-02	TRUE	0	2	HypercholesterolemiaDyslipidemiasAlzheimer DiseaseAlzheimer Disease	Stimulant, Inhibitor	FALSE
TYRO3	AF	Q06418	IVW	1.17 (1.12; 1.22)	OR	1.4×10⁻¹²	1.44085e-12	12	37.54566	9.33e-05	TRUE	0	3	Carcinoma, Non-Small-Cell LungGlioblastomananCarcinoma, Non-Small-Cell LungLiver Neoplasms	Inhibitor	FALSE
FCGR2B	AF	P31994	IVW	0.98 (0.98; 0.98)	OR	1.0×10⁻¹⁰⁰	0	94	209.76069	5.33e-11	TRUE	3	3	nanAnemia	Antagonist	FALSE
IL17RD	AF	Q8NFM7	IVW	0.97 (0.97; 0.98)	OR	1.2×10⁻¹⁴	1.22124e-14	62	145.46745	7.41e-09	TRUE	0	4	PsoriasisArthritisPsoriatic ArthritisPsoriasisPsoriasisPsoriasisPsoriasisPsoriasisPsoriasisPsoriasisPsoriasisPsoriasisPsoriasisPsoriasisPsoriasisPsoriasisPsoriasisPsoriasis	Antagonist, Inhibitor	FALSE
TNFSF8	AF	P32971	IVW	0.88 (0.85; 0.92)	OR	1.2×10⁻¹⁰	1.1694e-10	19	20.69413	2.95e-01	TRUE	0			N/A
CXCL10	AF	P02778	IVW	0.81 (0.75; 0.88)	OR	1.1×10⁻⁶	1.05437e-06	5	2.85648	5.82e-01	TRUE	5	2	Colitis, UlcerativeInflammatory Bowel DiseasesRheumatoid ArthritisLiver CirrhosisBiliary Liver CirrhosisLiver Cirrhosis, BiliaryColitis, UlcerativeInflammatory Bowel DiseasesCrohn DiseaseVitiligo	Antagonist	FALSE
KLKB1	AF	P03952	IVW	1.03 (1.03; 1.04)	OR	1.0×10⁻¹⁰⁰	0	91	133.39159	2.04e-03	TRUE	20	4	Angioedemas, HereditaryAngioedemas, HereditaryAngioedemas, HereditaryAngioedemas, HereditaryAngioedemas, HereditaryAngioedemas, HereditaryAngioedemas, HereditaryAngioedemas, HereditaryAngioedemas, HereditaryAngioedemas, HereditaryAngioedemas, HereditaryAngioedemas, HereditaryAngioedemas, HereditaryAngioedemas, HereditaryAngioedemas, Hereditary	Inhibitor, Antagonist	FALSE
PI3	AF	P19957	IVW	1.05 (1.03; 1.07)	OR	5.5×10⁻⁷	5.50583e-07	26	43.40674	1.26e-02	TRUE	0	3	GlioblastomaFibrosarcomaLeiomyosarcomaLiposarcomaRhabdomyosarcomaSarcomaSynovial SarcomaLymphoma, Non-HodgkinLymphoma, Large B-Cell, DiffuseLymphoma, Large-Cell, AnaplasticCarcinoma, Renal CellKidney NeoplasmsWilms Tumor	Inhibitor	FALSE
IL27RA	AF	Q6UWB1	IVW	0.96 (0.95; 0.97)	OR	1.2×10⁻¹³	1.15685e-13	92	179.52053	9.30e-08	TRUE	0	2	Multiple SclerosisRelapsing-Remitting Multiple SclerosisLiver NeoplasmsCarcinoma, Renal CellKidney NeoplasmsWilms TumorLiver NeoplasmsCarcinoma, Non-Small-Cell LungHerpes ZosterLiver Neoplasms	Agonist	FALSE
NMB	AF	P08949	IVW	0.90 (0.87; 0.93)	OR	1.4×10⁻¹¹	1.43257e-11	17	28.85710	2.49e-02	TRUE	0	2	MelanomaBreast NeoplasmsBreast NeoplasmsBreast NeoplasmsMelanomaCarcinoma, Non-Small-Cell LungMelanomaEwing SarcomaOsteosarcomaBreast NeoplasmsBreast NeoplasmsMelanoma	Inhibitor	FALSE
FCN1	CHD	O00602	IVW	0.96 (0.95; 0.98)	OR	2.3×10⁻⁸	2.29081e-08	14	18.45751	1.41e-01	TRUE	0			N/A
NAGK	CHD	Q9UJ70	IVW	1.02 (1.02; 1.03)	OR	2.6×10⁻¹⁰	2.58499e-10	8	15.49040	3.02e-02	FALSE	0			N/A
HAVCR2	CHD	Q8TDQ0	IVW	0.98 (0.97; 0.99)	OR	2.7×10⁻⁷	2.68833e-07	19	42.84977	8.40e-04	TRUE	14	3	Myelodysplastic SyndromesCarcinoma, Non-Small-Cell Lungnan	Inhibitor, Antagonist	FALSE
C1RL	CHD	Q9NZP8	IVW	1.03 (1.02; 1.04)	OR	1.5×10⁻⁶	1.45428e-06	14	33.99991	1.20e-03	TRUE	0			N/A
IL6R	CHD	P08887	IVW	0.96 (0.96; 0.96)	OR	1.0×10⁻¹⁰⁰	0	31	78.26259	3.50e-06	TRUE	103	2	Rheumatoid ArthritisRheumatoid ArthritisRheumatoid ArthritisRheumatoid ArthritisHypercholesterolemiaHypertriglyceridemiaDyslipidemiasHypoalphalipoproteinemiasRheumatoid ArthritisHeart FailureCrohn DiseaseCrohn DiseaseMultiple MyelomaPsoriasisHeart FailureCrohn DiseaseArthritis, JuvenileRheumatoid ArthritisArthritis, JuvenileRheumatoid ArthritisRheumatoid ArthritisCarcinoma, Renal CellKidney Neopl…	Antagonist, Inhibitor, Agonist	TRUE
CSF1	CHD	P09603	IVW	1.16 (1.14; 1.19)	OR	1.0×10⁻¹⁰⁰	0	13	19.51431	7.68e-02	TRUE	9	3	Myelodysplastic SyndromesLeukemia, Myeloid, AcutePancreatic NeoplasmsNociceptive PainGastrointestinal Stromal TumorsRheumatoid ArthritisLiver NeoplasmsAsthmaMultiple SclerosisMultiple Sclerosis, Chronic ProgressiveMultiple MyelomaAlzheimer DiseaseMelanomaLymphoma, Non-HodgkinLymphoma, T-Cell, CutaneousLymphoma, T-Cell, PeripheralLymphoma, Large-Cell, AnaplasticGastrointestinal Stromal TumorsMyelo…	Inhibitor	FALSE
CXCL16	CHD	Q9H2A7	IVW	1.11 (1.09; 1.13)	OR	1.0×10⁻¹⁰⁰	0	32	45.28228	4.70e-02	TRUE	0			N/A
PLCG2	CHD	P16885	IVW	1.05 (1.03; 1.08)	OR	5.7×10⁻⁶	5.73623e-06	25	43.63444	8.41e-03	TRUE	0			N/A
IFIT3	CHD	O14879	IVW	1.23 (1.16; 1.30)	OR	1.7×10⁻¹²	1.68621e-12	8	10.58975	1.58e-01	FALSE	0			N/A
IL12B	CHD	P29460	IVW	0.98 (0.98; 0.99)	OR	3.9×10⁻⁶	3.86406e-06	62	130.43379	5.88e-07	TRUE	126	4	PsoriasisPsoriasisPsoriasisPsoriasisPsoriasisPsoriasisPsoriasisPsoriasis	Antagonist	FALSE
DHX58	CHD	Q96C10	IVW	0.86 (0.84; 0.87)	OR	1.0×10⁻¹⁰⁰	0	18	32.57765	1.27e-02	FALSE	0			N/A
CNTFR	CHD	P26992	IVW	1.05 (1.04; 1.07)	OR	1.7×10⁻¹⁰	1.7221e-10	26	22.04181	6.33e-01	TRUE	0	3	ObesityObesityObesityRetinitis PigmentosaUsher SyndromesChoroideremiaRetinitis PigmentosaUsher SyndromesChoroideremianannan	Agonist	FALSE
HEXIM1	CHD	O94992	IVW	1.10 (1.06; 1.15)	OR	1.2×10⁻⁶	1.19347e-06	11	14.15997	1.66e-01	FALSE	0			N/A
TLR1	CHD	Q15399	IVW	0.88 (0.86; 0.89)	OR	1.0×10⁻¹⁰⁰	0	22	60.34148	1.13e-05	TRUE	0	2	Head and Neck NeoplasmsUterine Cervical NeoplasmsPapillomavirus InfectionsVirus DiseasesParainfluenza VaccinesPapillomavirus InfectionsBreast NeoplasmsOvarian NeoplasmsCarcinoma, Renal CellKidney NeoplasmsWilms TumorHead and Neck NeoplasmsFallopian Tube NeoplasmsPeritoneal NeoplasmsPapillomavirus Infections	Agonist	FALSE
SFTPD	CHD	P35247	IVW	1.03 (1.02; 1.03)	OR	1.0×10⁻¹⁰⁰	0	66	164.81758	1.26e-10	TRUE	0			N/A
APOE	CHD	P02649	IVW	1.10 (1.07; 1.12)	OR	7.4×10⁻¹²	7.40052e-12	35	117.25752	4.38e-11	TRUE	0	2	HypercholesterolemiaDyslipidemiasAlzheimer DiseaseAlzheimer Disease	Stimulant, Inhibitor	FALSE
LTF	CHD	P02788	IVW	1.09 (1.07; 1.11)	OR	1.0×10⁻¹⁰⁰	0	27	98.24251	2.51e-10	TRUE	0	4	Anemia		FALSE
CXCL1	CHD	P09341	IVW	0.98 (0.97; 0.98)	OR	4.4×10⁻¹⁵	4.44089e-15	68	123.04980	3.62e-05	TRUE	0	2	Hidradenitis SuppurativaHidradenitis SuppurativaColitis, UlcerativeInflammatory Bowel Diseases	Antagonist	FALSE
IL18RAP	CHD	O95256	IVW	1.35 (1.28; 1.42)	OR	1.0×10⁻¹⁰⁰	0	6	4.78999	4.42e-01	TRUE	4	1	MelanomaCarcinoma, Renal CellKidney NeoplasmsWilms TumorHodgkin DiseasenanMelanomaCarcinoma, Renal CellKidney NeoplasmsWilms TumorLymphoma, FollicularLymphoma, Non-HodgkinLymphoma, Large-Cell, AnaplasticPsoriasisPsoriasisCrohn DiseaseRheumatoid ArthritisSystemic Lupus ErythematosusLymphoma, FollicularLymphoma, Non-HodgkinLymphoma, Large B-Cell, DiffuseLymphoma, Large-Cell, AnaplasticLymphoma, Man…	Antagonist, Stimulant, Inhibitor	TRUE
IL1RL2	CHD	Q9HB29	IVW	0.93 (0.91; 0.95)	OR	1.0×10⁻¹²	1.01985e-12	26	26.13184	4.01e-01	TRUE	15	2	Rheumatoid ArthritisRheumatoid ArthritisRheumatoid ArthritisAsthmaOsteoarthritisNociceptive PainMusculoskeletal PainOsteoarthritisOsteoarthritis, KneeRheumatoid ArthritisRheumatoid ArthritisRheumatoid ArthritisRheumatoid ArthritisGraft RejectionGraft vs Host DiseaseArthritisSpondylitis, AnkylosingArthritisSpondylitis, AnkylosingPsoriasisNociceptive PainMusculoskeletal PainOsteoarthritisOsteoarthr…	Antagonist, Inhibitor	TRUE
CXCL11	CHD	O14625	IVW	0.97 (0.96; 0.98)	OR	1.0×10⁻¹⁰⁰	0	46	234.65026	<0.01	TRUE	0			N/A
FCGR2B	CHD	P31994	IVW	0.99 (0.99; 0.99)	OR	1.0×10⁻¹⁰⁰	0	95	166.48426	6.03e-06	TRUE	3	3	nanAnemia	Antagonist	FALSE
BMP1	CHD	P13497	IVW	0.69 (0.65; 0.74)	OR	1.0×10⁻¹⁰⁰	0	6	21.40371	6.79e-04	TRUE	0			N/A
IL17RD	CHD	Q8NFM7	IVW	0.97 (0.97; 0.98)	OR	1.0×10⁻¹⁰⁰	0	56	194.66589	<0.01	TRUE	0	4	PsoriasisArthritisPsoriatic ArthritisPsoriasisPsoriasisPsoriasisPsoriasisPsoriasisPsoriasisPsoriasisPsoriasisPsoriasisPsoriasisPsoriasisPsoriasisPsoriasisPsoriasisPsoriasis	Antagonist, Inhibitor	FALSE
CXCL6	CHD	P80162	IVW	1.02 (1.01; 1.03)	OR	1.0×10⁻⁷	1.04945e-07	73	165.69017	2.39e-09	TRUE	0			N/A
CCL22	CHD	O00626	IVW	0.97 (0.95; 0.98)	OR	2.0×10⁻¹⁰	1.96733e-10	42	100.96126	5.74e-07	TRUE	0			N/A
CCL17	CHD	Q92583	IVW	1.06 (1.05; 1.07)	OR	1.0×10⁻¹⁰⁰	0	45	92.87657	2.38e-05	TRUE	0	2	Nociceptive PainMusculoskeletal PainOsteoarthritisOsteoarthritis, KneeDiabetic NeuropathiesDiabetes ComplicationsNeuralgia	Antagonist	FALSE
MASP1	CHD	P48740	IVW	0.85 (0.81; 0.88)	OR	1.0×10⁻¹⁰⁰	0	11	9.60354	4.76e-01	TRUE	0	3	AnemiaParoxysmal HemoglobinuriaHemoglobinuria, ParoxysmalGlomerulonephritis, Membranoproliferative	Inhibitor	FALSE
C6	CHD	P13671	IVW	0.95 (0.93; 0.96)	OR	2.6×10⁻⁸	2.57414e-08	25	29.75055	1.93e-01	TRUE	0			N/A
KLKB1	CHD	P03952	IVW	0.96 (0.96; 0.97)	OR	1.0×10⁻¹⁰⁰	0	88	147.67645	5.34e-05	TRUE	20	4	Angioedemas, HereditaryAngioedemas, HereditaryAngioedemas, HereditaryAngioedemas, HereditaryAngioedemas, HereditaryAngioedemas, HereditaryAngioedemas, HereditaryAngioedemas, HereditaryAngioedemas, HereditaryAngioedemas, HereditaryAngioedemas, HereditaryAngioedemas, HereditaryAngioedemas, HereditaryAngioedemas, HereditaryAngioedemas, Hereditary	Inhibitor, Antagonist	FALSE
COLEC11	CHD	Q9BWP8	IVW	1.02 (1.02; 1.03)	OR	1.0×10⁻¹⁰⁰	0	114	304.49756	<0.01	FALSE	0			N/A
TNFSF14	CHD	O43557	IVW	0.92 (0.89; 0.95)	OR	4.7×10⁻⁶	4.694e-06	19	56.09362	8.61e-06	TRUE	9			N/A
PGLYRP2	CHD	Q96PD5	IVW	1.04 (1.03; 1.05)	OR	4.8×10⁻⁹	4.82219e-09	45	39.55329	6.62e-01	TRUE	0			N/A
ARG1	CHD	P05089	IVW	0.87 (0.83; 0.91)	OR	3.1×10⁻⁹	3.1315e-09	9	3.62981	8.89e-01	TRUE	0	2	Liver NeoplasmsLiver NeoplasmsLiver NeoplasmsLiver NeoplasmsLiver NeoplasmsLeukemia, Myeloid, AcuteUrinary Bladder NeoplasmsUrethral NeoplasmsBreast NeoplasmsColorectal NeoplasmsCarcinoma, Non-Small-Cell LungOvarian NeoplasmsProstatic NeoplasmsMelanomaCarcinoma, Renal CellKidney NeoplasmsWilms TumorStomach NeoplasmsHead and Neck NeoplasmsFibrosarcomaLeiomyosarcomaLiposarcomaRhabdomyosarcomaSarcom…	Stimulant, Inhibitor	FALSE
TRIL	CHD	Q7L0X0	IVW	1.12 (1.07; 1.18)	OR	3.0×10⁻⁶	3.02802e-06	9	8.36535	3.99e-01	FALSE	0			N/A
SPON2	CHD	Q9BUD6	IVW	0.96 (0.95; 0.97)	OR	1.0×10⁻¹⁰⁰	0	48	170.22683	7.77e-16	TRUE	0			N/A
C1S	CHD	P09871	IVW	1.07 (1.06; 1.07)	OR	1.0×10⁻¹⁰⁰	0	53	151.38495	1.21e-11	TRUE	11	4	Anemia	Inhibitor	FALSE
TREM1	CHD	Q9NP99	IVW	0.98 (0.97; 0.99)	OR	5.7×10⁻¹⁴	5.66214e-14	54	92.87525	5.84e-04	TRUE	2	1	SepsisAcute Coronary SyndromeBreast NeoplasmsCarcinoma, Non-Small-Cell LungOvarian NeoplasmsPancreatic NeoplasmsStomach NeoplasmsHead and Neck NeoplasmsThyroid NeoplasmsEndometrial NeoplasmsEsophageal NeoplasmsUterine Cervical NeoplasmsFallopian Tube NeoplasmsVaginal NeoplasmsVulvar NeoplasmsPeritoneal NeoplasmsCrohn DiseaseColitis, UlcerativeInflammatory Bowel Diseases	Antagonist	TRUE
NMB	CHD	P08949	IVW	0.92 (0.90; 0.93)	OR	1.0×10⁻¹⁰⁰	0	17	40.80550	5.93e-04	TRUE	0	2	MelanomaBreast NeoplasmsBreast NeoplasmsBreast NeoplasmsMelanomaCarcinoma, Non-Small-Cell LungMelanomaEwing SarcomaOsteosarcomaBreast NeoplasmsBreast NeoplasmsMelanoma	Inhibitor	FALSE
NQO1	CHD	P15559	IVW	0.98 (0.97; 0.99)	OR	2.0×10⁻⁹	2.02799e-09	33	100.41734	5.48e-09	TRUE	9	3	Friedreich AtaxiaEpilepsyStatus EpilepticusEpilepsyEpilepsy, GeneralizedEpilepsies, MyoclonicFriedreich Ataxia	Inhibitor	FALSE
TIRAP	CHD	P58753	IVW	1.12 (1.10; 1.14)	OR	1.0×10⁻¹⁰⁰	0	30	186.57114	<0.01	FALSE	0			N/A
IL15RA	T2DM	Q13261	IVW	1.03 (1.02; 1.04)	OR	1.1×10⁻⁶	1.13969e-06	24	39.48056	1.76e-02	TRUE	3	3	Urinary Bladder NeoplasmsUrethral NeoplasmsCarcinoma, Non-Small-Cell LungPancreatic Neoplasms	Immunostimulant, Inhibitor	FALSE
FCN1	T2DM	O00602	IVW	1.04 (1.03; 1.06)	OR	4.9×10⁻⁷	4.86225e-07	15	22.44746	6.99e-02	TRUE	0			N/A
TNFSF12	T2DM	O43508	IVW	0.96 (0.95; 0.98)	OR	5.5×10⁻⁷	5.47626e-07	16	25.26625	4.65e-02	TRUE	3			N/A
IL6R	T2DM	P08887	IVW	0.99 (0.98; 0.99)	OR	7.9×10⁻¹²	7.90368e-12	24	57.42239	8.93e-05	TRUE	103	4	Arthritis, JuvenileRheumatoid ArthritisRheumatoid ArthritisArthritis, JuvenileRheumatoid ArthritisRheumatoid Arthritis	Antagonist	FALSE
CSF1	T2DM	P09603	IVW	1.07 (1.05; 1.09)	OR	1.4×10⁻¹¹	1.39604e-11	14	6.91853	9.06e-01	TRUE	9	3	Myelodysplastic SyndromesLeukemia, Myeloid, AcutePancreatic NeoplasmsNociceptive PainGastrointestinal Stromal TumorsRheumatoid ArthritisLiver NeoplasmsAsthmaMultiple SclerosisMultiple Sclerosis, Chronic ProgressiveMultiple MyelomaAlzheimer DiseaseMelanomaLymphoma, Non-HodgkinLymphoma, T-Cell, CutaneousLymphoma, T-Cell, PeripheralLymphoma, Large-Cell, AnaplasticGastrointestinal Stromal TumorsMyelo…	Inhibitor	FALSE
PLCG2	T2DM	P16885	IVW	1.12 (1.09; 1.15)	OR	1.8×10⁻¹⁵	1.77636e-15	24	48.82488	1.31e-03	TRUE	0			N/A
DHX58	T2DM	Q96C10	IVW	0.91 (0.89; 0.93)	OR	4.4×10⁻¹⁶	4.4409e-16	18	35.82566	4.84e-03	FALSE	0			N/A
ATRN	T2DM	O75882	IVW	0.96 (0.95; 0.97)	OR	1.0×10⁻¹⁰⁰	0	67	155.81544	3.16e-09	TRUE	0			N/A
LGR4	T2DM	Q9BXB1	IVW	1.12 (1.08; 1.17)	OR	4.5×10⁻⁸	4.48517e-08	13	56.57292	9.44e-08	TRUE	1			N/A
TLR3	T2DM	O15455	IVW	0.98 (0.97; 0.98)	OR	2.1×10⁻¹³	2.06057e-13	120	204.08292	1.99e-06	TRUE	16	3	HIV InfectionsnanPancreatic NeoplasmsCOVID-19Melanoma	Stimulant	FALSE
IL11RA	T2DM	Q14626	IVW	0.96 (0.95; 0.97)	OR	4.6×10⁻⁸	4.64834e-08	27	79.12152	2.86e-07	TRUE	9	3	Crohn Disease	Agonist	FALSE
SFTPD	T2DM	P35247	IVW	1.02 (1.01; 1.02)	OR	6.7×10⁻¹⁰	6.69128e-10	76	186.51747	1.78e-11	TRUE	0			N/A
APOE	T2DM	P02649	IVW	1.12 (1.10; 1.15)	OR	1.0×10⁻¹⁰⁰	0	41	83.81370	6.13e-05	TRUE	0	2	HypercholesterolemiaDyslipidemiasAlzheimer DiseaseAlzheimer Disease	Stimulant, Inhibitor	FALSE
TYRO3	T2DM	Q06418	IVW	1.40 (1.31; 1.50)	OR	1.0×10⁻¹⁰⁰	0	8	23.49900	1.39e-03	TRUE	0	3	Carcinoma, Non-Small-Cell LungGlioblastomananCarcinoma, Non-Small-Cell LungLiver Neoplasms	Inhibitor	FALSE
CXCL11	T2DM	O14625	IVW	0.98 (0.97; 0.99)	OR	3.1×10⁻⁶	3.06775e-06	45	92.50461	2.65e-05	TRUE	0			N/A
CD5L	T2DM	O43866	IVW	1.04 (1.03; 1.06)	OR	6.4×10⁻¹¹	6.41525e-11	58	103.00095	1.84e-04	TRUE	0			N/A
FCGR2B	T2DM	P31994	IVW	0.99 (0.99; 0.99)	OR	2.9×10⁻⁷	2.94625e-07	78	175.70394	1.11e-09	TRUE	3	3	nanAnemia	Antagonist	FALSE
IL17RD	T2DM	Q8NFM7	IVW	0.98 (0.98; 0.99)	OR	3.0×10⁻⁹	3.02388e-09	58	276.34852	<0.01	TRUE	0	4	PsoriasisArthritisPsoriatic ArthritisPsoriasisPsoriasisPsoriasisPsoriasisPsoriasisPsoriasisPsoriasisPsoriasisPsoriasisPsoriasisPsoriasisPsoriasisPsoriasisPsoriasisPsoriasis	Antagonist, Inhibitor	FALSE
CCL22	T2DM	O00626	IVW	0.95 (0.94; 0.97)	OR	6.7×10⁻¹²	6.7224e-12	44	86.76958	8.75e-05	TRUE	0			N/A
CCL17	T2DM	Q92583	IVW	1.07 (1.06; 1.08)	OR	1.0×10⁻¹⁰⁰	0	42	71.72563	2.11e-03	TRUE	0	2	Nociceptive PainMusculoskeletal PainOsteoarthritisOsteoarthritis, KneeDiabetic NeuropathiesDiabetes ComplicationsNeuralgia	Antagonist	FALSE
GDF15	T2DM	Q99988	IVW	1.04 (1.03; 1.06)	OR	1.8×10⁻¹¹	1.8153e-11	74	118.96835	5.48e-04	TRUE	0	1	ObesityObesityCachexiaPalliative CareObesityDiabetes Mellitus, Type 2Diabetes Mellitus, Type 1CachexiaPalliative CareObesityObesityNon-alcoholic Fatty Liver DiseaseObesityNeoplasmsCachexiaPalliative CareColorectal NeoplasmsCarcinoma, Non-Small-Cell LungPancreatic NeoplasmsCachexiaPalliative CareBreast NeoplasmsColorectal NeoplasmsCarcinoma, Non-Small-Cell LungOvarian NeoplasmsPancreatic Neoplasms…	Agonist, Antagonist	TRUE
PI3	T2DM	P19957	IVW	1.05 (1.03; 1.06)	OR	1.2×10⁻¹¹	1.199e-11	28	59.67130	2.91e-04	TRUE	0	3	GlioblastomaFibrosarcomaLeiomyosarcomaLiposarcomaRhabdomyosarcomaSarcomaSynovial SarcomaLymphoma, Non-HodgkinLymphoma, Large B-Cell, DiffuseLymphoma, Large-Cell, AnaplasticCarcinoma, Renal CellKidney NeoplasmsWilms Tumor	Inhibitor	FALSE
IL27RA	T2DM	Q6UWB1	IVW	1.02 (1.02; 1.03)	OR	1.5×10⁻⁷	1.54575e-07	87	208.35348	3.76e-12	TRUE	0	2	Multiple SclerosisRelapsing-Remitting Multiple SclerosisLiver NeoplasmsCarcinoma, Renal CellKidney NeoplasmsWilms TumorLiver NeoplasmsCarcinoma, Non-Small-Cell LungHerpes ZosterLiver Neoplasms	Agonist	FALSE
ARG1	T2DM	P05089	IVW	0.86 (0.81; 0.91)	OR	9.3×10⁻⁷	9.28145e-07	9	20.94317	7.30e-03	TRUE	0	2	Liver NeoplasmsLiver NeoplasmsLiver NeoplasmsLiver NeoplasmsLiver NeoplasmsLeukemia, Myeloid, AcuteUrinary Bladder NeoplasmsUrethral NeoplasmsBreast NeoplasmsColorectal NeoplasmsCarcinoma, Non-Small-Cell LungOvarian NeoplasmsProstatic NeoplasmsMelanomaCarcinoma, Renal CellKidney NeoplasmsWilms TumorStomach NeoplasmsHead and Neck NeoplasmsFibrosarcomaLeiomyosarcomaLiposarcomaRhabdomyosarcomaSarcom…	Stimulant, Inhibitor	FALSE
NMB	T2DM	P08949	IVW	0.87 (0.85; 0.88)	OR	1.0×10⁻¹⁰⁰	0	16	30.97819	8.84e-03	TRUE	0	2	MelanomaBreast NeoplasmsBreast NeoplasmsBreast NeoplasmsMelanomaCarcinoma, Non-Small-Cell LungMelanomaEwing SarcomaOsteosarcomaBreast NeoplasmsBreast NeoplasmsMelanoma	Inhibitor	FALSE

## Sheet: S8
Exposure	Outcome	Exposure UniProt ID	Analysis model	Effect estimate (95% CI)	Unit - outcome	P-value (scientific notation)	P-value (float)	No. variants	Heterogeneity Statistic	Heterogeneity P-value	Druggable	No. indications for exposure	Max trial phase for exposure	Trial indication(s) at max trial phase	Trial mechanism(s) at max trial phase	Trial for trait of interest
C4B	Lung cancer in smokers	P0C0L4	IVW	0.85 (0.83; 0.87)	OR	1.0×10⁻¹⁰⁰	0	23	69.10565	9.14e-07	TRUE	0	2	Acute Coronary SyndromeAortic Valve InsufficiencyArteriosclerosisAtherosclerosisCoronary Artery DiseaseMitral Valve InsufficiencyMyocardial IschemiaReperfusion InjurySystemic Lupus ErythematosusSystemic Lupus ErythematosusArthritis, RheumatoidMusculoskeletal PainNociceptive PainRheumatoid Arthritis	Inhibitor	FALSE
RNASE6	Lung cancer in smokers	Q93091	IVW	0.95 (0.95; 0.96)	OR	1.0×10⁻¹⁰⁰	0	43	67.03333	8.36e-03	TRUE	0			N/A
CCL24	Lung cancer in smokers	O00175	IVW	1.06 (1.04; 1.07)	OR	5.2×10⁻¹¹	5.24516e-11	26	46.09724	6.25e-03	TRUE	0	3	Non-alcoholic Fatty Liver DiseaseCholangitis, Sclerosing	Antagonist	FALSE
IL6R	Lung cancer in smokers	P08887	IVW	1.02 (1.01; 1.03)	OR	5.1×10⁻⁸	5.05402e-08	31	62.47177	4.58e-04	TRUE	103	4	Arthritis, JuvenileRheumatoid ArthritisRheumatoid ArthritisArthritis, JuvenileRheumatoid ArthritisRheumatoid Arthritis	Antagonist	FALSE
CXCL16	Lung cancer in smokers	Q9H2A7	IVW	0.88 (0.84; 0.93)	OR	1.3×10⁻⁶	1.26569e-06	30	56.49648	1.65e-03	TRUE	0			N/A
IL12B	Lung cancer in smokers	P29460	IVW	1.07 (1.05; 1.10)	OR	1.9×10⁻¹⁰	1.85005e-10	62	129.01565	8.73e-07	TRUE	126	4	PsoriasisPsoriasisPsoriasisPsoriasisPsoriasisPsoriasisPsoriasisPsoriasis	Antagonist	FALSE
APOBEC3G	Lung cancer in smokers	Q9HC16	IVW	1.41 (1.23; 1.62)	OR	1.4×10⁻⁶	1.41158e-06	13	14.78184	2.54e-01	TRUE	0	3	COVID-19		FALSE
C1QC	Lung cancer in smokers	P02747	IVW	0.94 (0.92; 0.96)	OR	4.6×10⁻¹⁰	4.61649e-10	76	202.98899	9.85e-14	TRUE	0			N/A
ISG15	Lung cancer in smokers	P05161	IVW	0.86 (0.82; 0.90)	OR	4.0×10⁻¹⁰	4.04771e-10	38	47.31384	1.19e-01	TRUE	0			N/A
REG3G	Lung cancer in smokers	Q6UW15	IVW	0.95 (0.93; 0.97)	OR	5.8×10⁻⁷	5.79531e-07	80	108.88265	1.46e-02	TRUE	0			N/A
CNPY3	Lung cancer in smokers	Q9BT09	IVW	1.49 (1.32; 1.68)	OR	6.5×10⁻¹¹	6.45104e-11	12	8.65089	6.54e-01	FALSE	0			N/A
IL11RA	Lung cancer in smokers	Q14626	IVW	1.07 (1.04; 1.11)	OR	3.4×10⁻⁶	3.38393e-06	30	54.14451	3.11e-03	TRUE	9	3	Crohn Disease	Agonist	FALSE
APCS	Lung cancer in smokers	P02743	IVW	0.87 (0.83; 0.92)	OR	2.8×10⁻⁷	2.82809e-07	25	46.85728	3.49e-03	TRUE	5	3	Pulmonary FibrosisIdiopathic Pulmonary FibrosisPulmonary FibrosisIdiopathic Pulmonary Fibrosis		FALSE
IL1RL2	Lung cancer in smokers	Q9HB29	IVW	0.80 (0.76; 0.84)	OR	1.0×10⁻¹⁰⁰	0	26	49.54559	2.42e-03	TRUE	15	4	Rheumatoid ArthritisRheumatoid ArthritisArthritis, JuvenileRheumatoid ArthritisRheumatoid ArthritisRheumatoid ArthritisRheumatoid ArthritisRheumatoid ArthritisRheumatoid ArthritisArthritisPsoriatic ArthritisRheumatoid ArthritisRheumatoid Arthritis	Antagonist	FALSE
CXCL11	Lung cancer in smokers	O14625	IVW	1.05 (1.03; 1.07)	OR	5.7×10⁻⁸	5.71485e-08	52	94.29665	2.16e-04	TRUE	0			N/A
GDF15	Lung cancer in smokers	Q99988	IVW	0.94 (0.92; 0.95)	OR	1.1×10⁻¹¹	1.10865e-11	86	151.16001	1.34e-05	TRUE	0	2	ObesityObesityUrinary Bladder NeoplasmsUrethral NeoplasmsBreast NeoplasmsColorectal NeoplasmsCarcinoma, Non-Small-Cell LungMelanomaLiver NeoplasmsHead and Neck NeoplasmsMesotheliomaUterine Cervical NeoplasmsObesityUrinary Bladder NeoplasmsUrethral NeoplasmsColorectal NeoplasmsCarcinoma, Non-Small-Cell LungHeart FailureColorectal NeoplasmsCarcinoma, Non-Small-Cell LungPancreatic NeoplasmsCachexiaP…	Agonist, Antagonist, Inhibitor	FALSE
SERPING1	Lung cancer in smokers	P05155	IVW	0.94 (0.92; 0.96)	OR	7.3×10⁻⁸	7.31934e-08	49	66.66758	3.85e-02	TRUE	7	4	Angioedemas, HereditaryAngioedemas, HereditaryAngioedemas, HereditaryAsthmaAngioedemas, HereditaryAngioedemas, HereditaryCOVID-19Angioedemas, Hereditary	Inhibitor	FALSE
PGLYRP2	Lung cancer in smokers	Q96PD5	IVW	1.15 (1.11; 1.19)	OR	2.1×10⁻¹³	2.12941e-13	43	56.80041	6.33e-02	TRUE	0			N/A
SPON2	Lung cancer in smokers	Q9BUD6	IVW	1.12 (1.09; 1.14)	OR	1.0×10⁻¹⁰⁰	0	55	134.75273	7.59e-09	TRUE	0			N/A
NMB	Lung cancer in smokers	P08949	IVW	1.34 (1.28; 1.40)	OR	1.0×10⁻¹⁰⁰	0	16	26.32948	3.47e-02	TRUE	0	2	MelanomaBreast NeoplasmsBreast NeoplasmsBreast NeoplasmsMelanomaCarcinoma, Non-Small-Cell LungMelanomaEwing SarcomaOsteosarcomaBreast NeoplasmsBreast NeoplasmsMelanoma	Inhibitor	FALSE
SYK	Breast cancer	P43405	Egger	0.84 (0.79; 0.90)	OR	7.0×10⁻⁷	7.00755e-07	9	3.81757	8.01e-01	TRUE	63	2	Seasonal Allergic RhinitisRhinitis, AllergicSeasonal Allergic RhinitisRhinitis, AllergicRhinitis, AllergicRheumatoid ArthritisSeasonal Allergic RhinitisRhinitis, AllergicRheumatoid ArthritisRheumatoid ArthritisLeukemia, Lymphocytic, Chronic, B-CellLymphoma, FollicularLymphoma, Non-HodgkinWaldenstrom MacroglobulinemiaLymphoma, Large B-Cell, DiffuseLymphoma, Large-Cell, AnaplasticLymphoma, B-Cell, …	Inhibitor, Antagonist	TRUE
DDX58	Breast cancer	O95786	IVW	1.02 (1.01; 1.03)	OR	6.4×10⁻⁷	6.40847e-07	25	24.22078	4.49e-01	TRUE	0	3	Hepatitis BHepatitis BRespiratory Tract Infections	Immunostimulant, Inhibitor	FALSE
TLR3	Breast cancer	O15455	IVW	1.01 (1.00; 1.01)	OR	2.2×10⁻⁹	2.17516e-09	92	238.54459	3.55e-15	TRUE	16	2	GlioblastomaFibrosarcomaLeiomyosarcomaLiposarcomaRhabdomyosarcomaSarcomaSynovial SarcomaHIV InfectionsHIV InfectionsHepatitis BHIV InfectionsGlioblastomaOvarian NeoplasmsMelanomaCarcinoma, Renal CellKidney NeoplasmsWilms TumorRespiratory Tract InfectionsInfluenza, HumanPancreatic NeoplasmsLiver NeoplasmsNeuroendocrine TumorsBile Duct NeoplasmsCholangiocarcinomaRespiratory Tract InfectionsInfluenz…	Agonist, Inhibitor, Immunostimulant, Antagonist, Stimulant	TRUE
IL11RA	Breast cancer	Q14626	IVW	1.03 (1.02; 1.03)	OR	3.7×10⁻⁹	3.74064e-09	24	36.03021	4.10e-02	TRUE	9	3	Crohn Disease	Agonist	FALSE
FCN2	Breast cancer	Q15485	IVW	0.99 (0.99; 1.00)	OR	4.6×10⁻⁸	4.55377e-08	55	117.33251	1.38e-06	TRUE	0			N/A
SERPING1	Breast cancer	P05155	IVW	0.99 (0.99; 0.99)	OR	8.3×10⁻⁸	8.34913e-08	41	59.26682	2.54e-02	TRUE	7	4	Angioedemas, HereditaryAngioedemas, HereditaryAngioedemas, HereditaryAsthmaAngioedemas, HereditaryAngioedemas, HereditaryCOVID-19Angioedemas, Hereditary	Inhibitor	FALSE
IL27RA	Breast cancer	Q6UWB1	IVW	1.02 (1.01; 1.02)	OR	1.6×10⁻¹²	1.56519e-12	56	82.18035	1.02e-02	TRUE	0	2	Multiple SclerosisRelapsing-Remitting Multiple SclerosisLiver NeoplasmsCarcinoma, Renal CellKidney NeoplasmsWilms TumorLiver NeoplasmsCarcinoma, Non-Small-Cell LungHerpes ZosterLiver Neoplasms	Agonist	FALSE
CRP	Breast cancer	P02741	IVW	1.02 (1.01; 1.02)	OR	3.0×10⁻⁸	3.0179e-08	47	79.85440	1.45e-03	TRUE	0	2	Cardiac ArrhythmiasAtrial FibrillationSystemic Lupus ErythematosusLupus NephritisMultiple MyelomaRheumatoid ArthritisCoronary Artery Disease	Inhibitor, Stimulant	FALSE
REG3A	Prostate cancer	Q06141	IVW	1.03 (1.02; 1.04)	OR	1.9×10⁻⁶	1.90823e-06	42	61.75433	1.96e-02	TRUE	0	2	Diabetes Mellitus, Type 2Diabetes Mellitus, Type 1Diabetes Mellitus, Type 2Diabetes Mellitus, Type 1Diabetes Mellitus, Type 1Diabetes Mellitus, Type 1Diabetes Mellitus, Type 1Diabetes Mellitus, Type 2Diabetes Mellitus, Type 1nanProstatic Neoplasms	Antagonist, Inhibitor	TRUE
ATRN	Prostate cancer	O75882	IVW	1.01 (1.01; 1.02)	OR	1.6×10⁻⁷	1.61385e-07	43	79.53327	4.16e-04	TRUE	0			N/A
TLR3	Prostate cancer	O15455	IVW	0.99 (0.99; 1.00)	OR	1.9×10⁻⁶	1.87745e-06	100	210.13433	5.44e-10	TRUE	16	2	GlioblastomaFibrosarcomaLeiomyosarcomaLiposarcomaRhabdomyosarcomaSarcomaSynovial SarcomaHIV InfectionsHIV InfectionsHepatitis BHIV InfectionsGlioblastomaOvarian NeoplasmsMelanomaCarcinoma, Renal CellKidney NeoplasmsWilms TumorRespiratory Tract InfectionsInfluenza, HumanPancreatic NeoplasmsLiver NeoplasmsNeuroendocrine TumorsBile Duct NeoplasmsCholangiocarcinomaRespiratory Tract InfectionsInfluenz…	Agonist, Inhibitor, Immunostimulant, Antagonist, Stimulant	TRUE
CXCL11	Prostate cancer	O14625	IVW	1.00 (1.00; 1.01)	OR	3.7×10⁻⁶	3.74675e-06	36	68.24502	6.48e-04	TRUE	0			N/A
FCGR2B	Prostate cancer	P31994	IVW	1.00 (1.00; 1.00)	OR	9.5×10⁻¹³	9.46798e-13	66	161.28390	3.79e-10	TRUE	3	3	nanAnemia	Antagonist	FALSE
IL7R	Prostate cancer	P16871	IVW	0.94 (0.92; 0.96)	OR	9.6×10⁻⁸	9.58188e-08	8	8.52371	2.89e-01	TRUE	0	2	HIV InfectionsLeukemia, Myelogenous, Chronic, BCR-ABL PositiveMyelodysplastic SyndromesLeukemia, Myeloid, AcuteHIV InfectionsHIV InfectionsHepatitis CHepatitis CCarcinoma, Renal CellKidney NeoplasmsWilms TumorFibrosarcomaLeiomyosarcomaLiposarcomaRhabdomyosarcomaSarcomaSynovial SarcomaEwing SarcomaOsteosarcomaNeuroblastomaHepatitis CCarcinoma, Renal CellKidney NeoplasmsWilms TumorHIV InfectionsHep…	Immunostimulant, Stimulant, Antagonist, Inhibitor, Agonist	TRUE
SLAMF7	Prostate cancer	Q9NQ25	IVW	1.02 (1.01; 1.03)	OR	1.7×10⁻⁷	1.71795e-07	56	67.93044	1.13e-01	TRUE	9	4	Multiple MyelomaMultiple MyelomaMultiple MyelomaMultiple Myeloma	Inhibitor, Stimulant	FALSE
SPON2	Prostate cancer	Q9BUD6	IVW	0.97 (0.96; 0.98)	OR	1.6×10⁻¹¹	1.57636e-11	36	104.96640	6.51e-09	TRUE	0			N/A
C1S	Prostate cancer	P09871	IVW	0.98 (0.97; 0.98)	OR	2.7×10⁻⁸	2.69894e-08	38	44.15517	1.95e-01	TRUE	11	4	Anemia	Inhibitor	FALSE
TREM1	Prostate cancer	Q9NP99	IVW	0.99 (0.98; 0.99)	OR	8.8×10⁻⁷	8.80424e-07	49	95.06316	6.14e-05	TRUE	2	3	Sepsis	Antagonist	FALSE

## Sheet: S9
Exposure	Outcome	Exposure UniProt ID	Analysis model	Effect estimate (95% CI)	Unit - outcome	P-value (scientific notation)	P-value (float)	No. variants	Heterogeneity Statistic	Heterogeneity P-value	Druggable	No. indications for exposure	Max trial phase for exposure	Trial indication(s) at max trial phase	Trial mechanism(s) at max trial phase	Trial for trait of interest
DDX58	Alzheimer's Disease	O95786	IVW	0.97 (0.97; 0.98)	OR	4.8×10⁻¹⁰	4.84754e-10	29	49.82110	6.77e-03	TRUE	0	3	Hepatitis BHepatitis BRespiratory Tract Infections	Immunostimulant, Inhibitor	FALSE
CNTFR	Alzheimer's Disease	P26992	IVW	1.02 (1.01; 1.03)	OR	1.4×10⁻⁷	1.39513e-07	24	17.90138	7.63e-01	TRUE	0	3	ObesityObesityObesityRetinitis PigmentosaUsher SyndromesChoroideremiaRetinitis PigmentosaUsher SyndromesChoroideremianannan	Agonist	FALSE
TREM2	Alzheimer's Disease	Q9NZC2	IVW	0.94 (0.92; 0.96)	OR	6.7×10⁻¹⁰	6.70854e-10	14	26.91831	1.28e-02	TRUE	0	2	Alzheimer DiseasenanAlzheimer DiseaseAmyotrophic Lateral SclerosisMotor Neuron Disease	Inhibitor, Agonist	TRUE
TLR3	Alzheimer's Disease	O15455	IVW	1.00 (0.99; 1.00)	OR	3.2×10⁻⁷	3.18634e-07	138	232.86293	6.06e-07	TRUE	16	3	HIV InfectionsnanPancreatic NeoplasmsCOVID-19Melanoma	Stimulant	FALSE
MX1	Alzheimer's Disease	P20591	IVW	0.98 (0.97; 0.99)	OR	6.9×10⁻¹²	6.85563e-12	69	108.64843	1.27e-03	FALSE	0			N/A
IL2RA	Alzheimer's Disease	P01589	IVW	0.93 (0.92; 0.95)	OR	1.0×10⁻¹⁰⁰	0	11	19.65391	3.27e-02	TRUE	204	3	Breast NeoplasmsLymphoma, FollicularLymphoma, Non-HodgkinWaldenstrom MacroglobulinemiaLymphoma, Large B-Cell, DiffuseLymphoma, T-Cell, CutaneousLymphoma, T-Cell, PeripheralLymphoma, Large-Cell, AnaplasticLymphoma, B-Cell, Marginal ZoneLymphoma, Mantle-CellLymphoma, Non-HodgkinLymphoma, T-Cell, CutaneousLymphoma, T-Cell, PeripheralLymphoma, Large-Cell, AnaplasticLymphoma, Non-HodgkinLymphoma, T-Ce…	Immunostimulant, Inhibitor, Agonist	FALSE
CD5L	Alzheimer's Disease	O43866	IVW	1.01 (1.01; 1.02)	OR	8.3×10⁻⁹	8.28578e-09	60	79.56787	3.84e-02	TRUE	0			N/A
CCL22	Alzheimer's Disease	O00626	IVW	0.98 (0.98; 0.99)	OR	1.6×10⁻¹⁵	1.55431e-15	49	89.09364	2.89e-04	TRUE	0			N/A
TRIL	Alzheimer's Disease	Q7L0X0	IVW	1.10 (1.07; 1.13)	OR	6.7×10⁻¹⁶	6.6613e-16	8	1.19402	9.91e-01	FALSE	0			N/A
SPON2	Alzheimer's Disease	Q9BUD6	IVW	1.02 (1.01; 1.02)	OR	1.0×10⁻¹⁰⁰	0	54	123.89818	1.32e-07	TRUE	0			N/A
C1S	Alzheimer's Disease	P09871	IVW	1.02 (1.02; 1.02)	OR	1.0×10⁻¹⁰⁰	0	63	107.35602	3.12e-04	TRUE	11	4	Anemia	Inhibitor	FALSE
TREM1	Alzheimer's Disease	Q9NP99	IVW	1.01 (1.01; 1.02)	OR	5.3×10⁻⁷	5.34997e-07	46	100.31869	4.26e-06	TRUE	2	3	Sepsis	Antagonist	FALSE
IL15RA	Parkinson's	Q13261	IVW	0.91 (0.88; 0.95)	OR	4.3×10⁻⁶	4.27825e-06	26	32.96178	1.32e-01	TRUE	3	3	Urinary Bladder NeoplasmsUrethral NeoplasmsCarcinoma, Non-Small-Cell LungPancreatic Neoplasms	Immunostimulant, Inhibitor	FALSE
CFH	Parkinson's	P08603	IVW	1.08 (1.05; 1.12)	OR	1.9×10⁻⁶	1.87904e-06	11	19.14870	3.84e-02	TRUE	0	2	Macular DegenerationGeographic AtrophyMacular DegenerationWet Macular DegenerationCarcinoma, Non-Small-Cell Lung	Stimulant, Inhibitor	FALSE
C4B	Parkinson's	P0C0L4	IVW	1.07 (1.05; 1.09)	OR	6.4×10⁻¹²	6.392e-12	32	77.31908	7.86e-06	TRUE	0	2	Acute Coronary SyndromeAortic Valve InsufficiencyArteriosclerosisAtherosclerosisCoronary Artery DiseaseMitral Valve InsufficiencyMyocardial IschemiaReperfusion InjurySystemic Lupus ErythematosusSystemic Lupus ErythematosusArthritis, RheumatoidMusculoskeletal PainNociceptive PainRheumatoid Arthritis	Inhibitor	FALSE
HAVCR2	Parkinson's	Q8TDQ0	IVW	0.90 (0.88; 0.93)	OR	2.6×10⁻¹³	2.60458e-13	19	21.35400	2.62e-01	TRUE	14	3	Myelodysplastic SyndromesCarcinoma, Non-Small-Cell Lungnan	Inhibitor, Antagonist	FALSE
RNASE6	Parkinson's	Q93091	IVW	0.95 (0.94; 0.97)	OR	2.7×10⁻¹¹	2.67282e-11	37	147.28464	2.11e-15	TRUE	0			N/A
C1RL	Parkinson's	Q9NZP8	IVW	1.09 (1.06; 1.13)	OR	7.3×10⁻⁸	7.34396e-08	14	23.43198	3.68e-02	TRUE	0			N/A
IL6R	Parkinson's	P08887	IVW	1.05 (1.03; 1.06)	OR	1.4×10⁻¹⁰	1.37696e-10	31	53.16829	5.68e-03	TRUE	103	4	Arthritis, JuvenileRheumatoid ArthritisRheumatoid ArthritisArthritis, JuvenileRheumatoid ArthritisRheumatoid Arthritis	Antagonist	FALSE
CSF1	Parkinson's	P09603	IVW	1.18 (1.10; 1.26)	OR	1.3×10⁻⁶	1.32569e-06	14	14.37457	3.48e-01	TRUE	9	3	Myelodysplastic SyndromesLeukemia, Myeloid, AcutePancreatic NeoplasmsNociceptive PainGastrointestinal Stromal TumorsRheumatoid ArthritisLiver NeoplasmsAsthmaMultiple SclerosisMultiple Sclerosis, Chronic ProgressiveMultiple MyelomaAlzheimer DiseaseMelanomaLymphoma, Non-HodgkinLymphoma, T-Cell, CutaneousLymphoma, T-Cell, PeripheralLymphoma, Large-Cell, AnaplasticGastrointestinal Stromal TumorsMyelo…	Inhibitor	FALSE
CXCL16	Parkinson's	Q9H2A7	IVW	1.26 (1.18; 1.33)	OR	3.7×10⁻¹⁴	3.70815e-14	31	47.32018	2.32e-02	TRUE	0			N/A
CSF2RB	Parkinson's	P32927	IVW	1.08 (1.05; 1.12)	OR	9.1×10⁻⁸	9.07571e-08	93	208.30799	5.30e-11	TRUE	108	2	AsthmaAsthmaAsthmaAsthmaAsthmaRheumatoid ArthritisIschemiaPeripheral Arterial DiseaseAsthmaDepressionMajor Depressive DisorderDiabetic NeuropathiesDiabetes ComplicationsNeuralgiaNeuralgiaComplex Regional Pain SyndromesDiabetic NeuropathiesDiabetes ComplicationsNeuralgiaDiabetes Mellitus, Type 2Glucose IntoleranceNeuralgiaDiabetes ComplicationsDiabetic RetinopathyMacular Edema	Antagonist, Agonist	FALSE
SYK	Parkinson's	P43405	IVW	1.63 (1.42; 1.88)	OR	5.9×10⁻¹²	5.87974e-12	14	13.23809	4.30e-01	TRUE	63	3	Seasonal Allergic RhinitisRhinitis, AllergicRheumatoid ArthritisRheumatoid ArthritisRheumatoid ArthritisRheumatoid ArthritisPurpura, Thrombocytopenic, IdiopathicPurpura, Thrombocytopenic, IdiopathicPurpura, Thrombocytopenic, Idiopathic	Inhibitor	FALSE
SPP1	Parkinson's	P10451	IVW	1.46 (1.26; 1.68)	OR	1.9×10⁻⁷	1.89832e-07	10	10.41837	3.18e-01	TRUE	1	2	Rheumatoid Arthritis		FALSE
BPIFB1	Parkinson's	Q8TDL5	IVW	0.88 (0.85; 0.90)	OR	1.0×10⁻¹⁰⁰	0	52	110.33990	2.93e-06	TRUE	0			N/A
HEXIM1	Parkinson's	O94992	IVW	1.93 (1.60; 2.33)	OR	7.6×10⁻¹²	7.62634e-12	8	8.99934	2.53e-01	FALSE	0			N/A
TLR1	Parkinson's	Q15399	IVW	1.27 (1.17; 1.38)	OR	6.3×10⁻⁹	6.31456e-09	23	41.85909	6.50e-03	TRUE	0	2	Head and Neck NeoplasmsUterine Cervical NeoplasmsPapillomavirus InfectionsVirus DiseasesParainfluenza VaccinesPapillomavirus InfectionsBreast NeoplasmsOvarian NeoplasmsCarcinoma, Renal CellKidney NeoplasmsWilms TumorHead and Neck NeoplasmsFallopian Tube NeoplasmsPeritoneal NeoplasmsPapillomavirus Infections	Agonist	FALSE
CNPY3	Parkinson's	Q9BT09	IVW	0.75 (0.68; 0.82)	OR	5.7×10⁻⁹	5.66079e-09	12	26.31992	5.81e-03	FALSE	0			N/A
SFTPD	Parkinson's	P35247	IVW	0.94 (0.92; 0.97)	OR	7.9×10⁻⁷	7.88608e-07	63	114.00143	6.41e-05	TRUE	0			N/A
IL18RAP	Parkinson's	O95256	IVW	1.59 (1.35; 1.88)	OR	3.0×10⁻⁸	3.03422e-08	8	9.47963	2.20e-01	TRUE	4	2	PsoriasisPsoriasisRheumatoid ArthritisMelanomaCarcinoma, Renal CellKidney NeoplasmsWilms TumorPapillomavirus InfectionsPsoriasisPsoriasisDermatitis, AtopicPapillomavirus InfectionsMyelodysplastic SyndromesLeukemia, Myeloid, AcuteEpilepsyPartial EpilepsiesHIV InfectionsEpilepsyPartial EpilepsiesPapillomavirus InfectionsDiabetes Mellitus, Type 2Papillomavirus InfectionsnanPalliative CareThrombocyto…	Antagonist, Inhibitor	FALSE
IL1RL2	Parkinson's	Q9HB29	IVW	0.83 (0.77; 0.90)	OR	2.1×10⁻⁶	2.118e-06	29	53.49471	2.57e-03	TRUE	15	4	Rheumatoid ArthritisRheumatoid ArthritisArthritis, JuvenileRheumatoid ArthritisRheumatoid ArthritisRheumatoid ArthritisRheumatoid ArthritisRheumatoid ArthritisRheumatoid ArthritisArthritisPsoriatic ArthritisRheumatoid ArthritisRheumatoid Arthritis	Antagonist	FALSE
IL2RA	Parkinson's	P01589	IVW	1.51 (1.29; 1.77)	OR	3.2×10⁻⁷	3.22406e-07	11	12.69928	2.41e-01	TRUE	204	3	Breast NeoplasmsLymphoma, FollicularLymphoma, Non-HodgkinWaldenstrom MacroglobulinemiaLymphoma, Large B-Cell, DiffuseLymphoma, T-Cell, CutaneousLymphoma, T-Cell, PeripheralLymphoma, Large-Cell, AnaplasticLymphoma, B-Cell, Marginal ZoneLymphoma, Mantle-CellLymphoma, Non-HodgkinLymphoma, T-Cell, CutaneousLymphoma, T-Cell, PeripheralLymphoma, Large-Cell, AnaplasticLymphoma, Non-HodgkinLymphoma, T-Ce…	Immunostimulant, Inhibitor, Agonist	FALSE
FCGR2B	Parkinson's	P31994	IVW	1.07 (1.06; 1.09)	OR	1.0×10⁻¹⁰⁰	0	67	99.22435	5.10e-03	TRUE	3	3	nanAnemia	Antagonist	FALSE
CXCL6	Parkinson's	P80162	IVW	0.90 (0.87; 0.94)	OR	1.4×10⁻⁶	1.41137e-06	74	86.96116	1.26e-01	TRUE	0			N/A
C6	Parkinson's	P13671	IVW	0.85 (0.80; 0.90)	OR	2.4×10⁻⁸	2.43946e-08	23	35.86578	3.14e-02	TRUE	0			N/A
COLEC11	Parkinson's	Q9BWP8	IVW	1.09 (1.07; 1.11)	OR	1.0×10⁻¹⁰⁰	0	113	162.31230	1.34e-03	FALSE	0			N/A
PI3	Parkinson's	P19957	IVW	0.86 (0.82; 0.90)	OR	4.2×10⁻¹¹	4.24616e-11	27	31.91351	1.96e-01	TRUE	0	3	GlioblastomaFibrosarcomaLeiomyosarcomaLiposarcomaRhabdomyosarcomaSarcomaSynovial SarcomaLymphoma, Non-HodgkinLymphoma, Large B-Cell, DiffuseLymphoma, Large-Cell, AnaplasticCarcinoma, Renal CellKidney NeoplasmsWilms Tumor	Inhibitor	FALSE
IL5RA	ALS	Q01344	IVW	0.91 (0.88; 0.94)	OR	3.3×10⁻¹⁰	3.30496e-10	16	21.85644	1.12e-01	TRUE	14	4	AsthmaAsthmaAsthmaAsthma	Antagonist	FALSE
RNASE6	ALS	Q93091	IVW	1.03 (1.02; 1.04)	OR	1.0×10⁻¹⁰⁰	0	46	61.80283	4.87e-02	TRUE	0			N/A
IL1RL1	ALS	Q01638	IVW	0.93 (0.91; 0.96)	OR	2.7×10⁻⁷	2.66483e-07	11	23.56956	8.83e-03	TRUE	4	4	Rheumatoid ArthritisRheumatoid ArthritisArthritis, JuvenileRheumatoid ArthritisRheumatoid ArthritisRheumatoid ArthritisRheumatoid ArthritisRheumatoid ArthritisRheumatoid ArthritisArthritisPsoriatic ArthritisRheumatoid ArthritisRheumatoid Arthritis	Antagonist	FALSE
CSF1	ALS	P09603	IVW	1.22 (1.15; 1.29)	OR	1.4×10⁻¹¹	1.36005e-11	13	27.88954	5.74e-03	TRUE	9	3	Myelodysplastic SyndromesLeukemia, Myeloid, AcutePancreatic NeoplasmsNociceptive PainGastrointestinal Stromal TumorsRheumatoid ArthritisLiver NeoplasmsAsthmaMultiple SclerosisMultiple Sclerosis, Chronic ProgressiveMultiple MyelomaAlzheimer DiseaseMelanomaLymphoma, Non-HodgkinLymphoma, T-Cell, CutaneousLymphoma, T-Cell, PeripheralLymphoma, Large-Cell, AnaplasticGastrointestinal Stromal TumorsMyelo…	Inhibitor	TRUE
TNFSF10	ALS	P50591	IVW	1.23 (1.15; 1.30)	OR	2.4×10⁻¹¹	2.37326e-11	10	23.95392	4.37e-03	TRUE	0	3	Neoplasms	Stimulant	FALSE
CSF2RB	ALS	P32927	IVW	0.90 (0.88; 0.92)	OR	1.0×10⁻¹⁰⁰	0	90	151.61692	3.96e-05	TRUE	108	2	AsthmaAsthmaAsthmaAsthmaAsthmaRheumatoid ArthritisIschemiaPeripheral Arterial DiseaseAsthmaDepressionMajor Depressive DisorderDiabetic NeuropathiesDiabetes ComplicationsNeuralgiaNeuralgiaComplex Regional Pain SyndromesDiabetic NeuropathiesDiabetes ComplicationsNeuralgiaDiabetes Mellitus, Type 2Glucose IntoleranceNeuralgiaDiabetes ComplicationsDiabetic RetinopathyMacular Edema	Antagonist, Agonist	FALSE
DHX58	ALS	Q96C10	IVW	0.81 (0.76; 0.87)	OR	4.2×10⁻¹⁰	4.23809e-10	19	20.10586	3.27e-01	FALSE	0			N/A
C1QC	ALS	P02747	IVW	1.08 (1.05; 1.10)	OR	3.4×10⁻⁹	3.39128e-09	72	119.72910	2.67e-04	TRUE	0			N/A
REG3A	ALS	Q06141	IVW	1.14 (1.10; 1.19)	OR	5.0×10⁻¹¹	5.02716e-11	56	59.34470	3.20e-01	TRUE	0	2	Diabetes Mellitus, Type 2Diabetes Mellitus, Type 1Diabetes Mellitus, Type 2Diabetes Mellitus, Type 1Diabetes Mellitus, Type 1Diabetes Mellitus, Type 1Diabetes Mellitus, Type 1Diabetes Mellitus, Type 2Diabetes Mellitus, Type 1nanProstatic Neoplasms	Antagonist, Inhibitor	FALSE
BPIFB1	ALS	Q8TDL5	IVW	1.07 (1.04; 1.10)	OR	2.6×10⁻⁷	2.56475e-07	50	73.07311	1.45e-02	TRUE	0			N/A
IL18RAP	ALS	O95256	IVW	0.52 (0.44; 0.61)	OR	1.1×10⁻¹⁵	1.11022e-15	7	22.08500	1.17e-03	TRUE	4	2	PsoriasisPsoriasisRheumatoid ArthritisMelanomaCarcinoma, Renal CellKidney NeoplasmsWilms TumorPapillomavirus InfectionsPsoriasisPsoriasisDermatitis, AtopicPapillomavirus InfectionsMyelodysplastic SyndromesLeukemia, Myeloid, AcuteEpilepsyPartial EpilepsiesHIV InfectionsEpilepsyPartial EpilepsiesPapillomavirus InfectionsDiabetes Mellitus, Type 2Papillomavirus InfectionsnanPalliative CareThrombocyto…	Antagonist, Inhibitor	FALSE
IL2RA	ALS	P01589	IVW	0.72 (0.63; 0.82)	OR	1.6×10⁻⁶	1.60067e-06	9	16.77315	3.26e-02	TRUE	204	3	Breast NeoplasmsLymphoma, FollicularLymphoma, Non-HodgkinWaldenstrom MacroglobulinemiaLymphoma, Large B-Cell, DiffuseLymphoma, T-Cell, CutaneousLymphoma, T-Cell, PeripheralLymphoma, Large-Cell, AnaplasticLymphoma, B-Cell, Marginal ZoneLymphoma, Mantle-CellLymphoma, Non-HodgkinLymphoma, T-Cell, CutaneousLymphoma, T-Cell, PeripheralLymphoma, Large-Cell, AnaplasticLymphoma, Non-HodgkinLymphoma, T-Ce…	Immunostimulant, Inhibitor, Agonist	FALSE
FCN2	ALS	Q15485	IVW	0.92 (0.90; 0.95)	OR	1.5×10⁻¹¹	1.45974e-11	86	139.36384	1.85e-04	TRUE	0			N/A
IL17RD	ALS	Q8NFM7	IVW	0.93 (0.90; 0.95)	OR	2.5×10⁻⁷	2.49614e-07	56	63.95028	1.91e-01	TRUE	0	4	PsoriasisArthritisPsoriatic ArthritisPsoriasisPsoriasisPsoriasisPsoriasisPsoriasisPsoriasisPsoriasisPsoriasisPsoriasisPsoriasisPsoriasisPsoriasisPsoriasisPsoriasisPsoriasis	Antagonist, Inhibitor	FALSE
CCL17	ALS	Q92583	IVW	1.08 (1.05; 1.12)	OR	5.5×10⁻⁷	5.50215e-07	42	120.35446	9.92e-10	TRUE	0	2	Nociceptive PainMusculoskeletal PainOsteoarthritisOsteoarthritis, KneeDiabetic NeuropathiesDiabetes ComplicationsNeuralgia	Antagonist	FALSE
KLKB1	ALS	P03952	IVW	0.94 (0.92; 0.96)	OR	3.0×10⁻⁹	3.00363e-09	77	110.77469	5.70e-03	TRUE	20	4	Angioedemas, HereditaryAngioedemas, HereditaryAngioedemas, HereditaryAngioedemas, HereditaryAngioedemas, HereditaryAngioedemas, HereditaryAngioedemas, HereditaryAngioedemas, HereditaryAngioedemas, HereditaryAngioedemas, HereditaryAngioedemas, HereditaryAngioedemas, HereditaryAngioedemas, HereditaryAngioedemas, HereditaryAngioedemas, Hereditary	Inhibitor, Antagonist	FALSE
SERPING1	ALS	P05155	IVW	0.92 (0.90; 0.94)	OR	1.3×10⁻¹²	1.30829e-12	51	73.66746	1.63e-02	TRUE	7	2	Shock, SepticSepsisGraft RejectionGraft vs Host DiseaseGraft RejectionGraft vs Host DiseaseGraft RejectionGraft vs Host DiseaseGraft RejectionGraft vs Host DiseaseGraft RejectionGraft vs Host DiseaseAngioedemas, HereditaryAngioedemas, HereditaryAngioedemas, HereditaryAngioedemas, HereditaryAngioedemas, HereditaryAngioedemas, HereditaryAngioedemas, HereditaryAngioedemas, HereditaryAngioedemas, Her…	Inhibitor, Stimulant, Antagonist	TRUE
TRIL	ALS	Q7L0X0	IVW	1.70 (1.37; 2.11)	OR	1.8×10⁻⁶	1.79546e-06	9	12.38725	1.35e-01	FALSE	0			N/A
SPON2	ALS	Q9BUD6	IVW	0.87 (0.84; 0.90)	OR	4.8×10⁻¹⁴	4.75176e-14	40	128.67523	1.64e-11	TRUE	0			N/A
C4B	Dementia, Lewy Body	P0C0L4	IVW	1.11 (1.07; 1.14)	OR	9.0×10⁻⁹	8.95594e-09	30	101.10953	6.50e-10	TRUE	0	2	Acute Coronary SyndromeAortic Valve InsufficiencyArteriosclerosisAtherosclerosisCoronary Artery DiseaseMitral Valve InsufficiencyMyocardial IschemiaReperfusion InjurySystemic Lupus ErythematosusSystemic Lupus ErythematosusArthritis, RheumatoidMusculoskeletal PainNociceptive PainRheumatoid Arthritis	Inhibitor	FALSE
IL5RA	Dementia, Lewy Body	Q01344	IVW	0.77 (0.73; 0.83)	OR	1.4×10⁻¹⁴	1.37668e-14	15	19.77160	1.38e-01	TRUE	14	4	AsthmaAsthmaAsthmaAsthma	Antagonist	FALSE
PLCG2	Dementia, Lewy Body	P16885	IVW	0.59 (0.51; 0.69)	OR	8.1×10⁻¹²	8.1477e-12	24	53.53176	3.10e-04	TRUE	0			N/A
IL12B	Dementia, Lewy Body	P29460	IVW	0.91 (0.87; 0.94)	OR	6.1×10⁻⁷	6.13259e-07	59	86.77016	8.54e-03	TRUE	126	4	PsoriasisPsoriasisPsoriasisPsoriasisPsoriasisPsoriasisPsoriasisPsoriasis	Antagonist	FALSE
REG3A	Dementia, Lewy Body	Q06141	IVW	1.21 (1.12; 1.30)	OR	6.3×10⁻⁷	6.25893e-07	51	71.22450	2.59e-02	TRUE	0	2	Diabetes Mellitus, Type 2Diabetes Mellitus, Type 1Diabetes Mellitus, Type 2Diabetes Mellitus, Type 1Diabetes Mellitus, Type 1Diabetes Mellitus, Type 1Diabetes Mellitus, Type 1Diabetes Mellitus, Type 2Diabetes Mellitus, Type 1nanProstatic Neoplasms	Antagonist, Inhibitor	FALSE
ATRN	Dementia, Lewy Body	O75882	IVW	1.15 (1.10; 1.21)	OR	1.2×10⁻⁹	1.19572e-09	64	160.35422	1.94e-10	TRUE	0			N/A
APOE	Dementia, Lewy Body	P02649	IVW	0.36 (0.30; 0.45)	OR	1.0×10⁻¹⁰⁰	0	31	99.30633	2.39e-09	TRUE	0	2	HypercholesterolemiaDyslipidemiasAlzheimer DiseaseAlzheimer Disease	Stimulant, Inhibitor	FALSE
APCS	Dementia, Lewy Body	P02743	IVW	1.38 (1.27; 1.51)	OR	6.0×10⁻¹³	5.99742e-13	23	46.49893	1.70e-03	TRUE	5	3	Pulmonary FibrosisIdiopathic Pulmonary FibrosisPulmonary FibrosisIdiopathic Pulmonary Fibrosis		FALSE
IL2RA	Dementia, Lewy Body	P01589	IVW	0.23 (0.16; 0.32)	OR	1.0×10⁻¹⁰⁰	0	9	4.63394	7.96e-01	TRUE	204	3	Breast NeoplasmsLymphoma, FollicularLymphoma, Non-HodgkinWaldenstrom MacroglobulinemiaLymphoma, Large B-Cell, DiffuseLymphoma, T-Cell, CutaneousLymphoma, T-Cell, PeripheralLymphoma, Large-Cell, AnaplasticLymphoma, B-Cell, Marginal ZoneLymphoma, Mantle-CellLymphoma, Non-HodgkinLymphoma, T-Cell, CutaneousLymphoma, T-Cell, PeripheralLymphoma, Large-Cell, AnaplasticLymphoma, Non-HodgkinLymphoma, T-Ce…	Immunostimulant, Inhibitor, Agonist	FALSE
CD5L	Dementia, Lewy Body	O43866	IVW	0.77 (0.70; 0.84)	OR	6.2×10⁻⁸	6.17648e-08	49	90.94337	1.81e-04	TRUE	0			N/A
CCL17	Dementia, Lewy Body	Q92583	IVW	1.42 (1.32; 1.53)	OR	1.0×10⁻¹⁰⁰	0	39	86.58490	1.18e-05	TRUE	0	2	Nociceptive PainMusculoskeletal PainOsteoarthritisOsteoarthritis, KneeDiabetic NeuropathiesDiabetes ComplicationsNeuralgia	Antagonist	FALSE
KLKB1	Dementia, Lewy Body	P03952	IVW	1.17 (1.12; 1.23)	OR	2.2×10⁻¹⁰	2.17559e-10	80	98.08463	7.17e-02	TRUE	20	4	Angioedemas, HereditaryAngioedemas, HereditaryAngioedemas, HereditaryAngioedemas, HereditaryAngioedemas, HereditaryAngioedemas, HereditaryAngioedemas, HereditaryAngioedemas, HereditaryAngioedemas, HereditaryAngioedemas, HereditaryAngioedemas, HereditaryAngioedemas, HereditaryAngioedemas, HereditaryAngioedemas, HereditaryAngioedemas, Hereditary	Inhibitor, Antagonist	FALSE
SLAMF7	Dementia, Lewy Body	Q9NQ25	IVW	1.10 (1.06; 1.15)	OR	8.2×10⁻⁷	8.16253e-07	80	92.29261	1.46e-01	TRUE	9	4	Multiple MyelomaMultiple MyelomaMultiple MyelomaMultiple Myeloma	Inhibitor, Stimulant	FALSE
CHGA	Dementia, Lewy Body	P10645	IVW	1.36 (1.19; 1.54)	OR	3.4×10⁻⁶	3.4335e-06	34	21.54553	9.37e-01	TRUE	0			N/A
TREM1	Dementia, Lewy Body	Q9NP99	IVW	0.83 (0.79; 0.87)	OR	6.1×10⁻¹³	6.07736e-13	47	90.11756	1.09e-04	TRUE	2	3	Sepsis	Antagonist	FALSE

[truncated: 13 more sheets: S10, S11, S12, S13, S14, S15, S16, S17, S18, S19, S20, S21, S22]
